# Supplementary material for: (E)-(2,5-Difluoro­benz­yl)[(2-eth­oxy­naphthalen-1-yl)methyl­idene]amine
Source: Acta Crystallogr Sect E Struct Rep Online. 2013 Feb 9;69(Pt 3):o361. doi: 10.1107/S1600536813001967 (PMC3588433; doi:10.1107/S1600536813001967)
Supplement: Supplementary file 1 [file e-69-0o361-sup1.cif]

##############################################################################
#                                                                            #
# This CIF contains the data in a paper accepted for publication in          #
# Acta Crystallographica Section E. It conforms to the requirements of       #
# Notes for Authors for Acta Crystallographica Section E, and has been       #
# peer reviewed under the auspices of the IUCr Commission on Journals.       #
#                                                                            #
# Full details of the Crystallographic Information File format               #
# are given in the paper "The Crystallographic Information File (CIF):       #
# a New Standard Archive File for Crystallography" by S. R. Hall, F. H.      #
# Allen and I. D. Brown [Acta Cryst. (1991), A47, 655-685].                  #
#                                                                            #
# The current version of the core CIF dictionary is obtainable from          #
# ftp://ftp.iucr.org/pub/cif_core.dic.                                       #
#                                                                            #
# Software is freely available for graphical display of the structure(s)     #
# in this CIF. For information consult the CIF software page                 #
# http://www.iucr.org/resources/cif/software.                                #
#                                                                            #
# This file may be used for bona fide research purposes within the           #
# scientific community so long as proper attribution is given to the journal # 
# article from which it was obtained.                                        #
#                                                                            #
##############################################################################
data_I
_audit_creation_method     SHELXL-97
_chemical_name_systematic
;
(<i>E</i>)-(2,5-Difluorobenzyl)[(2-ethoxynaphthalen-1-yl)methylidene]amine
;
_chemical_name_common     ?
_chemical_formula_moiety     'C20 H17 F2 N O'
_chemical_formula_sum     'C20 H17 F2 N O'
_chemical_formula_iupac     'C20 H17 F2 N O'
_chemical_formula_weight     325.35
_chemical_melting_point     ?
_symmetry_cell_setting     monoclinic
_symmetry_space_group_name_H-M     'P 21/c'
_symmetry_space_group_name_Hall     '-P 2ybc'
loop_
    _symmetry_equiv_pos_as_xyz
    'x, y, z'
    '-x, y+1/2, -z+1/2'
    '-x, -y, -z'
    'x, -y-1/2, z-1/2'
_cell_length_a     12.5963(8)
_cell_length_b     14.3010(8)
_cell_length_c     9.8693(8)
_cell_angle_alpha     90.00
_cell_angle_beta     108.672(8)
_cell_angle_gamma     90.00
_cell_volume     1684.3(2)
_cell_formula_units_Z     4
_cell_measurement_reflns_used     1869
_cell_measurement_theta_min     3.3147
_cell_measurement_theta_max     29.2680
_cell_measurement_temperature     293(2)
_exptl_crystal_description     'block'
_exptl_crystal_colour     yellow
_exptl_crystal_size_max     0.30
_exptl_crystal_size_mid     0.25
_exptl_crystal_size_min     0.25
_exptl_crystal_density_diffrn     1.283
_exptl_crystal_density_meas     ?
_exptl_crystal_density_method     'not measured'
_exptl_crystal_F_000     680
_exptl_absorpt_coefficient_mu     0.094
_exptl_absorpt_correction_type     multi-scan
_exptl_absorpt_process_details     '(CrysAlis PRO; Oxford Diffraction, 2007)'
_exptl_absorpt_correction_T_min     0.70331
_exptl_absorpt_correction_T_max     1.00000
_exptl_special_details     ?
_diffrn_ambient_temperature     293(2)
_diffrn_radiation_type     MoK\a
_diffrn_radiation_wavelength     0.71073
_diffrn_radiation_source     'fine-focus sealed tube'
_diffrn_radiation_monochromator     graphite
_diffrn_measurement_device_type     'Oxford Diffraction SuperNova Eos'
_diffrn_measurement_method     '\w scans'
_diffrn_detector_area_resol_mean     16.0454
_diffrn_reflns_number     5942
_diffrn_reflns_av_R_equivalents     0.0183
_diffrn_reflns_av_sigmaI/netI     0.0355
_diffrn_reflns_theta_min     3.32
_diffrn_reflns_theta_max     25.00
_diffrn_reflns_theta_full     25.00
_diffrn_measured_fraction_theta_max     0.998
_diffrn_measured_fraction_theta_full     0.998
_diffrn_reflns_limit_h_min     -13
_diffrn_reflns_limit_h_max     14
_diffrn_reflns_limit_k_min     -17
_diffrn_reflns_limit_k_max     17
_diffrn_reflns_limit_l_min     -11
_diffrn_reflns_limit_l_max     11
_diffrn_standards_number     ?
_diffrn_standards_interval_count     ?
_diffrn_standards_interval_time     ?
_diffrn_standards_decay_%     ?
_refine_special_details
;
Refinement of <i>F</i>^2^ against ALL reflections. The weighted <i>R</i>-factor
<i>wR</i> and goodness of fit <i>S</i> are based on <i>F</i>^2^, conventional
<i>R</i>-factors <i>R</i> are based on <i>F</i>, with <i>F</i> set to zero for
negative <i>F</i>^2^. The threshold expression of <i>F</i>^2^ >
\s(<i>F</i>^2^) is used only for calculating <i>R</i>-factors(gt) <i>etc</i>.
and is not relevant to the choice of reflections for refinement.
<i>R</i>-factors based on <i>F</i>^2^ are statistically about twice as large
as those based on <i>F</i>, and <i>R</i>- factors based on ALL data will be
even larger.
;
_reflns_number_total     2958
_reflns_number_gt     1997
_reflns_threshold_expression     I>2\s(I)
_refine_ls_structure_factor_coef     Fsqd
_refine_ls_matrix_type     full
_refine_ls_R_factor_all     0.0869
_refine_ls_R_factor_gt     0.0583
_refine_ls_wR_factor_gt     0.1307
_refine_ls_wR_factor_ref     0.1510
_refine_ls_goodness_of_fit_ref     1.062
_refine_ls_restrained_S_all     1.062
_refine_ls_number_reflns     2958
_refine_ls_number_parameters     217
_refine_ls_number_restraints     0
_refine_ls_hydrogen_treatment     constr
_refine_ls_weighting_scheme     calc
_refine_ls_weighting_details
         'calc w=1/[\s^2^(Fo^2^)+(0.0491P)^2^+0.5882P] where P=(Fo^2^+2Fc^2^)/3'
_atom_sites_solution_hydrogens     geom
_atom_sites_solution_primary     direct
_atom_sites_solution_secondary     difmap
_refine_ls_shift/su_max     0.000
_refine_ls_shift/su_mean     0.000
_refine_diff_density_max     0.179
_refine_diff_density_min     -0.178
_refine_ls_extinction_method     none
_refine_ls_extinction_coef     ?
loop_
    _atom_type_symbol
    _atom_type_description
    _atom_type_scat_dispersion_real
    _atom_type_scat_dispersion_imag
    _atom_type_scat_source
    'C' 'C' 0.0033 0.0016
                         'International Tables Vol C Tables 4.2.6.8 and 6.1.1.4'
    'H' 'H' 0.0000 0.0000
                         'International Tables Vol C Tables 4.2.6.8 and 6.1.1.4'
    'F' 'F' 0.0171 0.0103
                         'International Tables Vol C Tables 4.2.6.8 and 6.1.1.4'
    'N' 'N' 0.0061 0.0033
                         'International Tables Vol C Tables 4.2.6.8 and 6.1.1.4'
    'O' 'O' 0.0106 0.0060
                         'International Tables Vol C Tables 4.2.6.8 and 6.1.1.4'
_computing_data_collection     'CrysAlis PRO (Oxford Diffraction, 2007)'
_computing_cell_refinement     'CrysAlis PRO (Oxford Diffraction, 2007)'
_computing_data_reduction     'CrysAlis PRO (Oxford Diffraction, 2007)'
_computing_structure_solution     'SHELXS97 (Sheldrick, 2008)'
_computing_structure_refinement     'SHELXL97 (Sheldrick, 2008)'
_computing_molecular_graphics     'ORTEP-3 for Windows (Farrugia, 2012)'
_computing_publication_material     'WinGX (Farrugia, 2012)'
loop_
    _atom_site_type_symbol
    _atom_site_label
    _atom_site_fract_x
    _atom_site_fract_y
    _atom_site_fract_z
    _atom_site_U_iso_or_equiv
    _atom_site_adp_type
    _atom_site_calc_flag
    _atom_site_refinement_flags
    _atom_site_occupancy
    _atom_site_symmetry_multiplicity
    _atom_site_disorder_assembly
    _atom_site_disorder_group
    C C1 0.05443(18) 0.09513(16) 0.9269(2) 0.0475(6) Uani d . 1 1 . .
    C C2 -0.04096(19) 0.08982(16) 0.8003(3) 0.0505(6) Uani d . 1 1 . .
    C C3 -0.0486(2) 0.02790(19) 0.6849(3) 0.0648(7) Uani d . 1 1 . .
    H H3 0.0107 -0.0121 0.6900 0.078 Uiso calc R 1 1 . .
    C C4 -0.1420(3) 0.0264(2) 0.5666(3) 0.0792(9) Uani d . 1 1 . .
    H H4 -0.1445 -0.0140 0.4918 0.095 Uiso calc R 1 1 . .
    C C5 -0.2335(2) 0.0840(2) 0.5559(3) 0.0802(9) Uani d . 1 1 . .
    H H5 -0.2967 0.0816 0.4750 0.096 Uiso calc R 1 1 . .
    C C6 -0.2300(2) 0.1434(2) 0.6633(3) 0.0690(8) Uani d . 1 1 . .
    H H6 -0.2917 0.1812 0.6561 0.083 Uiso calc R 1 1 . .
    C C7 -0.1346(2) 0.14949(18) 0.7868(3) 0.0558(6) Uani d . 1 1 . .
    C C8 -0.1289(2) 0.2129(2) 0.8967(3) 0.0669(7) Uani d . 1 1 . .
    H H8 -0.1897 0.2520 0.8879 0.080 Uiso calc R 1 1 . .
    C C9 -0.0383(2) 0.21936(19) 1.0152(3) 0.0657(7) Uani d . 1 1 . .
    H H9 -0.0369 0.2628 1.0859 0.079 Uiso calc R 1 1 . .
    C C10 0.0540(2) 0.15986(17) 1.0311(3) 0.0529(6) Uani d . 1 1 . .
    C C11 0.1491(2) 0.2230(2) 1.2652(3) 0.0759(8) Uani d . 1 1 . .
    H H11A 0.0884 0.2049 1.3004 0.091 Uiso calc R 1 1 . .
    H H11B 0.1386 0.2879 1.2353 0.091 Uiso calc R 1 1 . .
    C C12 0.2588(3) 0.2110(2) 1.3797(3) 0.0938(10) Uani d . 1 1 . .
    H H12A 0.2606 0.2491 1.4604 0.141 Uiso calc R 1 1 . .
    H H12B 0.3182 0.2296 1.3441 0.141 Uiso calc R 1 1 . .
    H H12C 0.2685 0.1466 1.4084 0.141 Uiso calc R 1 1 . .
    C C13 0.15149(19) 0.03193(16) 0.9571(3) 0.0515(6) Uani d . 1 1 . .
    H H13 0.1901 0.0185 1.0524 0.062 Uiso calc R 1 1 . .
    C C14 0.2785(2) -0.07076(19) 0.9136(3) 0.0690(8) Uani d . 1 1 . .
    H H14A 0.2510 -0.1338 0.8875 0.083 Uiso calc R 1 1 . .
    H H14B 0.3083 -0.0676 1.0171 0.083 Uiso calc R 1 1 . .
    C C15 0.37095(19) -0.05036(18) 0.8517(3) 0.0578(7) Uani d . 1 1 . .
    C C16 0.4542(2) -0.1146(2) 0.8634(3) 0.0749(8) Uani d . 1 1 . .
    C C17 0.5395(3) -0.1034(3) 0.8079(4) 0.0963(11) Uani d . 1 1 . .
    H H17 0.5931 -0.1499 0.8179 0.116 Uiso calc R 1 1 . .
    C C18 0.5443(3) -0.0221(3) 0.7371(4) 0.1016(12) Uani d . 1 1 . .
    H H18 0.6008 -0.0124 0.6967 0.122 Uiso calc R 1 1 . .
    C C19 0.4647(3) 0.0442(3) 0.7271(4) 0.0894(10) Uani d . 1 1 . .
    C C20 0.3785(2) 0.0321(2) 0.7833(3) 0.0738(8) Uani d . 1 1 . .
    H H20 0.3259 0.0792 0.7750 0.089 Uiso calc R 1 1 . .
    F F1 0.45086(15) -0.19516(13) 0.9363(3) 0.1126(7) Uani d . 1 1 . .
    F F2 0.46988(19) 0.12570(19) 0.6602(3) 0.1524(10) Uani d . 1 1 . .
    N N1 0.18605(17) -0.00533(16) 0.8631(2) 0.0647(6) Uani d . 1 1 . .
    O O1 0.14961(14) 0.16450(12) 1.14686(18) 0.0653(5) Uani d . 1 1 . .
loop_
    _atom_site_aniso_label
    _atom_site_aniso_U_11
    _atom_site_aniso_U_22
    _atom_site_aniso_U_33
    _atom_site_aniso_U_12
    _atom_site_aniso_U_13
    _atom_site_aniso_U_23
    C1 0.0479(13) 0.0437(13) 0.0606(14) 0.0002(11) 0.0309(11) 0.0012(11)
    C2 0.0504(13) 0.0479(13) 0.0615(14) -0.0059(11) 0.0294(11) 0.0034(12)
    C3 0.0580(15) 0.0659(17) 0.0731(17) -0.0086(13) 0.0248(13) -0.0090(14)
    C4 0.0711(19) 0.086(2) 0.079(2) -0.0214(17) 0.0224(16) -0.0187(17)
    C5 0.0602(18) 0.094(2) 0.080(2) -0.0175(17) 0.0126(15) 0.0027(19)
    C6 0.0533(15) 0.0746(18) 0.0803(19) -0.0004(14) 0.0233(14) 0.0203(17)
    C7 0.0538(14) 0.0550(15) 0.0662(15) 0.0011(12) 0.0299(12) 0.0122(13)
    C8 0.0624(16) 0.0677(18) 0.0804(19) 0.0171(14) 0.0367(15) 0.0094(15)
    C9 0.0726(18) 0.0666(17) 0.0673(17) 0.0152(15) 0.0356(15) -0.0071(14)
    C10 0.0554(14) 0.0545(15) 0.0566(14) 0.0043(12) 0.0289(12) 0.0005(12)
    C11 0.083(2) 0.080(2) 0.0684(18) 0.0049(16) 0.0296(15) -0.0219(16)
    C12 0.091(2) 0.105(3) 0.079(2) 0.006(2) 0.0167(17) -0.0266(19)
    C13 0.0515(13) 0.0468(14) 0.0621(14) -0.0025(11) 0.0265(11) -0.0008(12)
    C14 0.0623(16) 0.0550(16) 0.098(2) 0.0051(13) 0.0371(15) -0.0117(15)
    C15 0.0460(13) 0.0582(15) 0.0671(16) -0.0007(12) 0.0152(11) -0.0197(13)
    C16 0.0596(17) 0.0640(18) 0.106(2) 0.0023(15) 0.0332(16) -0.0129(17)
    C17 0.0589(19) 0.105(3) 0.135(3) 0.0102(19) 0.044(2) -0.017(2)
    C18 0.062(2) 0.142(4) 0.112(3) -0.005(2) 0.0430(19) -0.001(3)
    C19 0.067(2) 0.103(3) 0.096(2) -0.0109(19) 0.0223(17) 0.017(2)
    C20 0.0589(16) 0.076(2) 0.0832(19) 0.0036(15) 0.0179(15) -0.0035(16)
    F1 0.0883(13) 0.0712(12) 0.192(2) 0.0199(10) 0.0639(14) 0.0089(13)
    F2 0.1138(17) 0.161(2) 0.186(2) -0.0072(16) 0.0539(17) 0.078(2)
    N1 0.0534(12) 0.0723(15) 0.0744(14) 0.0099(11) 0.0288(11) -0.0132(12)
    O1 0.0654(11) 0.0716(12) 0.0626(11) 0.0083(9) 0.0257(9) -0.0139(9)
_geom_special_details
;
All e.s.d.'s (except the e.s.d. in the dihedral angle between two l.s. planes)
are estimated using the full covariance matrix. The cell e.s.d.'s are taken
into account individually in the estimation of e.s.d.'s in distances, angles
and torsion angles; correlations between e.s.d.'s in cell parameters are only
used when they are defined by crystal symmetry. An approximate (isotropic)
treatment of cell e.s.d.'s is used for estimating e.s.d.'s involving l.s.
planes.
;
loop_
    _geom_bond_atom_site_label_1
    _geom_bond_atom_site_label_2
    _geom_bond_site_symmetry_2
    _geom_bond_distance
    _geom_bond_publ_flag
    C1 C10 . 1.385(3) ?
    C1 C2 . 1.432(3) ?
    C1 C13 . 1.472(3) ?
    C2 C3 . 1.421(3) ?
    C2 C7 . 1.427(3) ?
    C3 C4 . 1.366(4) ?
    C3 H3 . 0.9300 ?
    C4 C5 . 1.394(4) ?
    C4 H4 . 0.9300 ?
    C5 C6 . 1.348(4) ?
    C5 H5 . 0.9300 ?
    C6 C7 . 1.414(3) ?
    C6 H6 . 0.9300 ?
    C7 C8 . 1.398(4) ?
    C8 C9 . 1.351(4) ?
    C8 H8 . 0.9300 ?
    C9 C10 . 1.408(3) ?
    C9 H9 . 0.9300 ?
    C10 O1 . 1.371(3) ?
    C11 O1 . 1.438(3) ?
    C11 C12 . 1.489(4) ?
    C11 H11A . 0.9700 ?
    C11 H11B . 0.9700 ?
    C12 H12A . 0.9600 ?
    C12 H12B . 0.9600 ?
    C12 H12C . 0.9600 ?
    C13 N1 . 1.262(3) ?
    C13 H13 . 0.9300 ?
    C14 N1 . 1.452(3) ?
    C14 C15 . 1.507(3) ?
    C14 H14A . 0.9700 ?
    C14 H14B . 0.9700 ?
    C15 C16 . 1.371(3) ?
    C15 C20 . 1.377(4) ?
    C16 C17 . 1.363(4) ?
    C16 F1 . 1.366(3) ?
    C17 C18 . 1.368(5) ?
    C17 H17 . 0.9300 ?
    C18 C19 . 1.361(5) ?
    C18 H18 . 0.9300 ?
    C19 F2 . 1.352(4) ?
    C19 C20 . 1.379(4) ?
    C20 H20 . 0.9300 ?
loop_
    _geom_angle_atom_site_label_1
    _geom_angle_atom_site_label_2
    _geom_angle_atom_site_label_3
    _geom_angle_site_symmetry_1
    _geom_angle_site_symmetry_3
    _geom_angle
    _geom_angle_publ_flag
    C10 C1 C2 . . 118.8(2) ?
    C10 C1 C13 . . 117.4(2) ?
    C2 C1 C13 . . 123.7(2) ?
    C3 C2 C7 . . 117.1(2) ?
    C3 C2 C1 . . 123.7(2) ?
    C7 C2 C1 . . 119.2(2) ?
    C4 C3 C2 . . 120.9(3) ?
    C4 C3 H3 . . 119.5 ?
    C2 C3 H3 . . 119.5 ?
    C3 C4 C5 . . 121.3(3) ?
    C3 C4 H4 . . 119.3 ?
    C5 C4 H4 . . 119.3 ?
    C6 C5 C4 . . 119.7(3) ?
    C6 C5 H5 . . 120.2 ?
    C4 C5 H5 . . 120.2 ?
    C5 C6 C7 . . 121.4(3) ?
    C5 C6 H6 . . 119.3 ?
    C7 C6 H6 . . 119.3 ?
    C8 C7 C6 . . 121.8(2) ?
    C8 C7 C2 . . 118.7(2) ?
    C6 C7 C2 . . 119.6(2) ?
    C9 C8 C7 . . 122.4(2) ?
    C9 C8 H8 . . 118.8 ?
    C7 C8 H8 . . 118.8 ?
    C8 C9 C10 . . 119.6(2) ?
    C8 C9 H9 . . 120.2 ?
    C10 C9 H9 . . 120.2 ?
    O1 C10 C1 . . 116.1(2) ?
    O1 C10 C9 . . 122.5(2) ?
    C1 C10 C9 . . 121.4(2) ?
    O1 C11 C12 . . 107.7(2) ?
    O1 C11 H11A . . 110.2 ?
    C12 C11 H11A . . 110.2 ?
    O1 C11 H11B . . 110.2 ?
    C12 C11 H11B . . 110.2 ?
    H11A C11 H11B . . 108.5 ?
    C11 C12 H12A . . 109.5 ?
    C11 C12 H12B . . 109.5 ?
    H12A C12 H12B . . 109.5 ?
    C11 C12 H12C . . 109.5 ?
    H12A C12 H12C . . 109.5 ?
    H12B C12 H12C . . 109.5 ?
    N1 C13 C1 . . 124.7(2) ?
    N1 C13 H13 . . 117.6 ?
    C1 C13 H13 . . 117.6 ?
    N1 C14 C15 . . 112.0(2) ?
    N1 C14 H14A . . 109.2 ?
    C15 C14 H14A . . 109.2 ?
    N1 C14 H14B . . 109.2 ?
    C15 C14 H14B . . 109.2 ?
    H14A C14 H14B . . 107.9 ?
    C16 C15 C20 . . 116.4(3) ?
    C16 C15 C14 . . 120.4(3) ?
    C20 C15 C14 . . 123.3(2) ?
    C17 C16 F1 . . 118.2(3) ?
    C17 C16 C15 . . 124.6(3) ?
    F1 C16 C15 . . 117.3(3) ?
    C16 C17 C18 . . 118.4(3) ?
    C16 C17 H17 . . 120.8 ?
    C18 C17 H17 . . 120.8 ?
    C19 C18 C17 . . 118.5(3) ?
    C19 C18 H18 . . 120.8 ?
    C17 C18 H18 . . 120.8 ?
    F2 C19 C18 . . 119.1(3) ?
    F2 C19 C20 . . 118.2(3) ?
    C18 C19 C20 . . 122.7(3) ?
    C15 C20 C19 . . 119.5(3) ?
    C15 C20 H20 . . 120.3 ?
    C19 C20 H20 . . 120.3 ?
    C13 N1 C14 . . 116.6(2) ?
    C10 O1 C11 . . 118.26(19) ?
loop_
    _geom_torsion_atom_site_label_1
    _geom_torsion_atom_site_label_2
    _geom_torsion_atom_site_label_3
    _geom_torsion_atom_site_label_4
    _geom_torsion_site_symmetry_1
    _geom_torsion_site_symmetry_2
    _geom_torsion_site_symmetry_3
    _geom_torsion_site_symmetry_4
    _geom_torsion
    _geom_torsion_publ_flag
    C10 C1 C2 C3 . . . . 178.3(2) ?
    C13 C1 C2 C3 . . . . -5.1(3) ?
    C10 C1 C2 C7 . . . . -1.6(3) ?
    C13 C1 C2 C7 . . . . 175.0(2) ?
    C7 C2 C3 C4 . . . . 0.1(4) ?
    C1 C2 C3 C4 . . . . -179.8(2) ?
    C2 C3 C4 C5 . . . . -1.1(4) ?
    C3 C4 C5 C6 . . . . 0.7(5) ?
    C4 C5 C6 C7 . . . . 0.8(4) ?
    C5 C6 C7 C8 . . . . 178.0(3) ?
    C5 C6 C7 C2 . . . . -1.8(4) ?
    C3 C2 C7 C8 . . . . -178.5(2) ?
    C1 C2 C7 C8 . . . . 1.4(3) ?
    C3 C2 C7 C6 . . . . 1.3(3) ?
    C1 C2 C7 C6 . . . . -178.8(2) ?
    C6 C7 C8 C9 . . . . 179.9(3) ?
    C2 C7 C8 C9 . . . . -0.3(4) ?
    C7 C8 C9 C10 . . . . -0.8(4) ?
    C2 C1 C10 O1 . . . . -177.18(19) ?
    C13 C1 C10 O1 . . . . 6.1(3) ?
    C2 C1 C10 C9 . . . . 0.6(3) ?
    C13 C1 C10 C9 . . . . -176.2(2) ?
    C8 C9 C10 O1 . . . . 178.2(2) ?
    C8 C9 C10 C1 . . . . 0.6(4) ?
    C10 C1 C13 N1 . . . . -153.0(2) ?
    C2 C1 C13 N1 . . . . 30.4(3) ?
    N1 C14 C15 C16 . . . . -166.9(2) ?
    N1 C14 C15 C20 . . . . 14.0(4) ?
    C20 C15 C16 C17 . . . . -2.6(4) ?
    C14 C15 C16 C17 . . . . 178.3(3) ?
    C20 C15 C16 F1 . . . . 177.2(2) ?
    C14 C15 C16 F1 . . . . -1.9(4) ?
    F1 C16 C17 C18 . . . . -178.8(3) ?
    C15 C16 C17 C18 . . . . 1.0(5) ?
    C16 C17 C18 C19 . . . . 0.9(5) ?
    C17 C18 C19 F2 . . . . 178.6(3) ?
    C17 C18 C19 C20 . . . . -1.1(5) ?
    C16 C15 C20 C19 . . . . 2.2(4) ?
    C14 C15 C20 C19 . . . . -178.7(3) ?
    F2 C19 C20 C15 . . . . 179.8(3) ?
    C18 C19 C20 C15 . . . . -0.5(5) ?
    C1 C13 N1 C14 . . . . -175.9(2) ?
    C15 C14 N1 C13 . . . . -130.8(2) ?
    C1 C10 O1 C11 . . . . -173.3(2) ?
    C9 C10 O1 C11 . . . . 9.0(3) ?
    C12 C11 O1 C10 . . . . 176.3(2) ?
loop_
    _geom_hbond_atom_site_label_D
    _geom_hbond_atom_site_label_H
    _geom_hbond_atom_site_label_A
    _geom_hbond_site_symmetry_A
    _geom_hbond_distance_DH
    _geom_hbond_distance_HA
    _geom_hbond_distance_DA
    _geom_hbond_angle_DHA
    C3 H3 N1 . 0.93 2.32 2.955(3) 125
    C6 H6 F1 2_556 0.93 2.61 3.505(4) 162
data_global
_journal_date_recd_electronic     2012-12-20
_journal_date_accepted     2013-01-19
_journal_name_full     'Acta Crystallographica, Section E'
_journal_year     2013
_journal_volume     69
_journal_issue      3
_journal_page_first     o361
_journal_page_last     o361
_journal_paper_category     QO
_journal_paper_doi     10.1107/S1600536813001967
_journal_coeditor_code     CV5376
_publ_contact_author_name     'Pekdemir, Merve'
_publ_contact_author_address
;
Department of Physics
Ondokuz May\?is University
TR-55139 Samsun
Turkey
;
_publ_contact_author_email     'merve.pekdemir@oposta.omu.edu.tr'
_publ_section_title
;
(<i>E</i>)-(2,5-Difluorobenzyl)[(2-ethoxynaphthalen-1-yl)methylidene]amine
;
loop_
    _publ_author_name
    _publ_author_address
    'Pekdemir, Merve'
;
Department of Physics
Faculty of Arts and Sciences
Ondokuz May\?is University
Kurupelit
TR-55139 Samsun
Turkey
;
    'I\;s\?ik, \;Samil'
;
Department of Physics
Faculty of Arts and Sciences
Ondokuz May\?is University
Kurupelit
TR-55139 Samsun
Turkey
;
    'Macit, Mustafa'
;
Department of Chemistry
Art and Science Faculty
Ondokuz May\?is University
Kurupelit
TR-55139 Samsun
Turkey
;
    'Alaman A\<gar, Ay\;sen'
;
Department of Chemistry
Art and Science Faculty
Ondokuz May\?is University
Kurupelit
TR-55139 Samsun
Turkey
;
    'Soylu, Mustafa Serkan'
;
Giresun University
Arts and Science Faculty
Department of Physics
Giresun
Turkey
;
