# Supplementary material for: (E)-(2,5-Difluoro­benz­yl)[(2-eth­oxy­naphthalen-1-yl)methyl­idene]amine
Source: Acta Crystallogr Sect E Struct Rep Online. 2013 Feb 9;69(Pt 3):o361. doi: 10.1107/S1600536813001967 (PMC3588433; doi:10.1107/S1600536813001967)
Supplement: Supplementary file 2 [file e-69-0o361-Isup2.hkl]

#
# h,k,l, Fc-squared, Fo-squared, sigma(Fo-squared) and status flag
#
data_I
_shelx_title ' macit137 in P 21/c'
_shelx_refln_list_code          4
_shelx_F_calc_maximum      154.07
_exptl_crystal_F_000       680.00
_reflns_d_resolution_high  0.8409
 
loop_
 _symmetry_equiv_pos_as_xyz
 'x, y, z'
 '-x, y+1/2, -z+1/2'
 '-x, -y, -z'
 'x, -y-1/2, z-1/2'
 
_cell_length_a    12.5963
_cell_length_b    14.3010
_cell_length_c     9.8693
_cell_angle_alpha  90.000
_cell_angle_beta  108.672
_cell_angle_gamma  90.000
 
_shelx_F_squared_multiplier     1.000
 
loop_
 _refln_index_h
 _refln_index_k
 _refln_index_l
 _refln_F_squared_calc
 _refln_F_squared_meas
 _refln_F_squared_sigma
 _refln_observed_status
   2   0   0     4639.32     4180.08     23.59 o
   3   0   0    14741.88    13061.37     58.82 o
   4   0   0      433.04      390.05     10.22 o
   5   0   0       26.38       18.60      3.61 o
   6   0   0      154.14      184.77     12.32 o
   7   0   0      569.46      593.42     23.78 o
   8   0   0        5.09       43.76      7.42 o
   9   0   0      195.28      257.31     18.11 o
  10   0   0     2309.49     2321.44     28.91 o
  11   0   0       31.02       70.07      7.48 o
  12   0   0      587.68      610.39     29.42 o
  13   0   0       72.89      110.73     13.19 o
  14   0   0        5.93       11.57      4.70 o
   2   1   0      104.19      115.15      2.85 o
   3   1   0        5.70        2.57      0.66 o
   4   1   0        1.24        1.19      0.55 o
   5   1   0      470.42      441.96     12.19 o
   6   1   0       55.00       52.54      4.25 o
   7   1   0       42.97       47.00      4.30 o
   8   1   0       38.29       36.13      4.73 o
   9   1   0        4.26        4.37      1.19 o
  10   1   0      244.80      241.73      7.94 o
  11   1   0       48.63       58.45      4.42 o
  12   1   0       24.00       30.97      3.41 o
  13   1   0        8.15       10.69      2.99 o
  14   1   0        2.48        4.73      2.16 o
   1   2   0     2050.22     1813.14     22.49 o
   2   2   0      109.86      108.55      2.39 o
   3   2   0       28.03       17.86      1.31 o
   4   2   0       20.08       28.33      2.22 o
   5   2   0      588.53      573.72     12.30 o
   6   2   0      181.24      206.22      8.14 o
   7   2   0      373.41      373.36      5.80 o
   8   2   0       37.55       36.03      2.51 o
   9   2   0      134.06      138.80      5.20 o
  10   2   0        0.00        1.42      2.29 o
  11   2   0       74.39       87.58      7.73 o
  12   2   0       46.24       50.71      3.96 o
  13   2   0       10.92        8.51      3.07 o
  14   2   0        4.40        6.69      2.44 o
   1   3   0     3075.80     2859.73     23.19 o
   2   3   0      246.52      204.34      5.28 o
   3   3   0     6308.19     5910.58     35.24 o
   4   3   0      780.24      766.29     20.33 o
   5   3   0      186.13      185.91      6.85 o
   6   3   0      292.36      284.32      9.01 o
   7   3   0      705.66      703.55      8.44 o
   8   3   0      168.05      169.86      3.52 o
   9   3   0        0.24        0.46      0.37 o
  10   3   0        7.94       10.35      2.51 o
  11   3   0       11.36       17.63      3.38 o
  12   3   0        2.93        3.48      1.15 o
  13   3   0        0.04        0.69      1.09 o
   0   4   0      150.64      139.88      8.21 o
   1   4   0     1187.57     1105.78     23.29 o
   2   4   0      765.47      720.43      6.51 o
   3   4   0        0.15        1.01      0.33 o
   4   4   0     2039.91     2119.91     16.44 o
   5   4   0      593.89      641.46     12.97 o
   6   4   0      363.98      376.29     10.59 o
   7   4   0      107.58      112.16      6.32 o
   8   4   0        3.82        4.56      1.33 o
   9   4   0       60.85       64.73      5.60 o
  10   4   0       47.79       39.64      4.74 o
  11   4   0       44.58       38.15      5.38 o
  12   4   0        1.58        3.21      1.36 o
  13   4   0        9.28        8.74      2.54 o
   1   5   0       45.88       46.48      3.75 o
   2   5   0      300.12      310.84     10.02 o
   3   5   0      203.81      231.58      4.26 o
   4   5   0     1292.23     1472.70     32.25 o
   5   5   0       32.70       29.23      3.14 o
   6   5   0      402.72      441.11     11.79 o
   7   5   0       78.11       77.18      5.17 o
   8   5   0      212.43      216.50      9.41 o
   9   5   0        0.51        0.11      0.90 o
  10   5   0        5.15        8.01      2.26 o
  11   5   0        0.76        1.07      1.05 o
  12   5   0        6.51        4.23      1.57 o
  13   5   0        4.09        0.80      2.99 o
   0   6   0      455.92      489.02     18.85 o
   1   6   0      122.35      119.08      9.18 o
   2   6   0       23.47       27.41      4.47 o
   3   6   0     2286.21     2406.52     15.28 o
   4   6   0      935.23     1002.30     15.10 o
   5   6   0       68.79       72.51      4.31 o
   6   6   0      270.36      260.79      8.99 o
   7   6   0       52.48       56.26      3.87 o
   8   6   0        0.23        1.36      0.66 o
   9   6   0        0.10        0.08      1.41 o
  10   6   0        1.86        0.26      2.04 o
  11   6   0        2.81        4.51      3.31 o
  12   6   0        3.63        1.83      1.17 o
  13   6   0        6.46        7.97      2.61 o
   1   7   0       61.88       69.25      7.57 o
   2   7   0       58.04       54.98      6.91 o
   3   7   0       27.24       30.39      1.93 o
   4   7   0       36.43       49.83      3.48 o
   5   7   0       18.63       10.77      1.70 o
   6   7   0        7.04        5.01      2.38 o
   7   7   0        9.60        9.06      3.41 o
   8   7   0       22.35       26.29      3.15 o
   9   7   0        7.85        3.36      1.45 o
  10   7   0        3.38        1.98      1.68 o
  11   7   0        0.86        3.64      2.53 o
  12   7   0        0.31       -0.20      0.81 o
   0   8   0        7.35       32.91      5.93 o
   1   8   0       48.35       55.13      7.34 o
   2   8   0       29.23       29.11      5.37 o
   3   8   0      280.85      292.45      6.53 o
   4   8   0       25.78       42.52      3.60 o
   5   8   0       30.05       23.20      2.55 o
   6   8   0       39.79       40.45      7.85 o
   7   8   0       17.58       21.53      5.70 o
   8   8   0       11.09       18.63      5.39 o
   9   8   0       19.91       17.54      4.82 o
  10   8   0        7.45       11.27      6.76 o
  11   8   0        0.71        4.34      3.15 o
  12   8   0        0.91        0.76      0.79 o
   1   9   0       58.65       52.52      5.38 o
   2   9   0      299.96      307.71      9.73 o
   3   9   0       71.58       99.66      5.39 o
   4   9   0      119.04      115.83      4.05 o
   5   9   0       67.70       65.82      4.37 o
   6   9   0      104.02      111.17     12.77 o
   7   9   0       32.38       22.67      6.06 o
   8   9   0        0.14        1.45      2.07 o
   9   9   0       16.47       47.64      8.79 o
  10   9   0        9.64        8.39      3.92 o
  11   9   0        4.64        9.57      3.93 o
  12   9   0        0.52        4.13      1.82 o
   0  10   0       50.21       47.59      7.46 o
   1  10   0        6.76        4.34      1.42 o
   2  10   0      200.06      196.10      8.29 o
   3  10   0       11.65       10.39      1.77 o
   4  10   0      236.46      237.32      7.80 o
   5  10   0        0.02        1.42      2.19 o
   6  10   0       20.51       24.64      6.50 o
   7  10   0        0.00        7.53      3.93 o
   8  10   0      141.94      133.96     15.69 o
   9  10   0        6.98       11.14      4.48 o
  10  10   0        4.30       36.36      7.89 o
  11  10   0        3.61        4.20      3.25 o
   1  11   0       23.32       17.74      2.35 o
   2  11   0       77.27       68.22      4.61 o
   3  11   0      239.43      269.56      9.70 o
   4  11   0        0.22       -0.07      0.61 o
   5  11   0       17.92       30.21      7.20 o
   6  11   0        0.00       -1.30      1.70 o
   7  11   0       83.46       95.96     13.57 o
   8  11   0        4.48        3.96      2.89 o
   9  11   0        1.04        2.79      3.06 o
  10  11   0        8.99        3.97      2.83 o
   0  12   0       18.31       22.17      5.99 o
   1  12   0      244.79      235.87      9.20 o
   2  12   0       33.82       29.64      3.21 o
   3  12   0       24.25       36.70      6.68 o
   4  12   0       43.51       50.92      4.20 o
   5  12   0        1.21        5.27      3.48 o
   6  12   0        0.13        5.88      3.70 o
   7  12   0       13.01        6.47      3.70 o
   8  12   0       26.42       27.54      7.38 o
   9  12   0       10.20       15.49      6.48 o
  10  12   0        3.10        4.19      1.94 o
   1  13   0       59.07       58.35      4.82 o
   2  13   0        0.60        0.60      0.83 o
   3  13   0       43.16       49.30      4.27 o
   4  13   0        0.08        1.69      1.59 o
   5  13   0        5.18        7.86      3.63 o
   6  13   0        0.08       -2.03      2.17 o
   7  13   0        0.68        4.90      2.79 o
   8  13   0        0.76       -4.41      3.25 o
   9  13   0        1.77        4.56      2.52 o
   0  14   0        1.24        0.69      1.52 o
   1  14   0       28.65       20.43      2.47 o
   2  14   0       88.49       78.65      4.79 o
   3  14   0        0.25        0.95      0.88 o
   4  14   0        7.05       11.17      4.75 o
   5  14   0        0.08        0.77      1.19 o
   6  14   0        6.52        5.85      3.14 o
   7  14   0        5.88        7.57      3.98 o
   8  14   0        6.36        4.63      3.92 o
   1  15   0        5.62        9.05      2.13 o
   2  15   0       43.04       37.19      3.45 o
   3  15   0        3.23        1.29      1.30 o
   4  15   0        2.10        3.13      1.42 o
   5  15   0        0.53        1.31      1.08 o
   6  15   0        0.00        1.25      4.63 o
   0  16   0      149.65      162.90     10.75 o
   1  16   0      159.51      169.94      7.67 o
   2  16   0       19.83       15.62      3.00 o
   3  16   0        0.23        2.23      1.31 o
   4  16   0       14.00       18.18      3.33 o
 -14   1   1        1.42       -0.53      1.85 o
 -13   1   1       12.42       19.30      3.88 o
 -12   1   1      170.60      187.96     11.67 o
 -11   1   1        0.03        1.13      2.84 o
 -10   1   1      183.81      192.75     11.72 o
  -9   1   1       71.43       74.18      6.91 o
  -8   1   1       25.13       30.24      4.06 o
  -7   1   1       41.80       37.68      1.98 o
  -6   1   1       35.37       33.02      3.78 o
  -5   1   1      547.00      593.16      8.38 o
  -4   1   1       16.96       14.62      1.00 o
  -3   1   1       66.92       53.76      1.81 o
  -2   1   1     9434.01     8495.84     62.99 o
   1   1   1      195.86      207.93      2.22 o
   2   1   1     2739.57     2656.02     12.84 o
   3   1   1        5.87        7.43      0.56 o
   4   1   1     1365.92     1387.17     11.50 o
   5   1   1       73.37       78.06      2.72 o
   6   1   1      207.95      217.98      4.64 o
   7   1   1       20.56       17.78      1.44 o
   8   1   1      433.56      418.18      7.88 o
   9   1   1      393.88      390.22      8.98 o
  10   1   1      470.07      487.73      9.53 o
  11   1   1      122.06      133.79      6.79 o
  12   1   1        0.24       -0.42      0.89 o
  13   1   1        0.03       -1.33      0.98 o
 -14   2   1        0.12        0.48      1.01 o
 -13   2   1       15.21       14.12      5.23 o
 -12   2   1      183.79      176.47     11.15 o
 -11   2   1      644.24      650.06     20.13 o
 -10   2   1       44.08       46.63      5.17 o
  -9   2   1       12.60       12.84      2.51 o
  -8   2   1      220.15      210.08      8.91 o
  -7   2   1      610.58      575.83     11.01 o
  -6   2   1     1247.17     1294.53     13.46 o
  -5   2   1      229.42      207.90      5.15 o
  -4   2   1     1097.45     1098.67     16.96 o
  -3   2   1        9.03        4.31      0.68 o
  -2   2   1     5801.77     5525.10     58.28 o
  -1   2   1     2958.50     2792.13     50.19 o
   0   2   1      505.60      478.33      6.30 o
   1   2   1      977.91      953.86      8.90 o
   2   2   1     2085.36     2050.27     10.92 o
   3   2   1      201.88      209.44      2.99 o
   4   2   1        8.45        7.51      0.92 o
   5   2   1       78.42       69.15      2.23 o
   6   2   1      881.43      911.79     11.76 o
   7   2   1      127.33      140.70      6.49 o
   8   2   1        0.01        0.88      0.81 o
   9   2   1        2.07        8.81      1.85 o
  10   2   1       17.27       16.44      2.94 o
  11   2   1       26.47       28.21      3.20 o
  12   2   1       48.12       46.66      4.88 o
  13   2   1        1.04        3.44      1.95 o
 -14   3   1        1.31       -0.28      1.16 o
 -13   3   1        1.96        0.22      0.78 o
 -12   3   1      150.34      168.12     10.66 o
 -11   3   1       51.34       42.24      5.06 o
 -10   3   1      276.12      255.20     11.62 o
  -9   3   1      120.42      134.55      7.83 o
  -8   3   1       19.36       17.13      1.65 o
  -7   3   1       29.35       25.79      1.92 o
  -6   3   1       33.48       19.55      2.50 o
  -5   3   1     4796.95     4828.64    121.12 o
  -4   3   1      630.12      644.52      8.58 o
  -3   3   1      810.14      759.60     12.63 o
  -2   3   1    15303.29    14455.29    185.95 o
  -1   3   1    13133.14    11848.14    129.57 o
   0   3   1     2072.33     1994.89     12.39 o
   1   3   1     2648.51     2515.08     18.61 o
   2   3   1      828.79      742.24      7.28 o
   3   3   1       50.89       56.31      2.43 o
   4   3   1        0.90        1.37      0.64 o
   5   3   1      878.62      850.12     15.92 o
   6   3   1       81.32       89.05      5.62 o
   7   3   1      593.07      616.70      7.54 o
   8   3   1      274.03      270.11      8.67 o
   9   3   1       38.06       37.50      3.54 o
  10   3   1       91.04      106.25      5.46 o
  11   3   1       57.52       51.78      5.09 o
  12   3   1        4.69        5.44      1.47 o
  13   3   1        0.55        0.97      1.61 o
 -14   4   1        3.32        8.82      4.25 o
 -13   4   1        0.57        1.19      2.14 o
 -12   4   1        8.03        9.11      2.46 o
 -11   4   1      121.21      126.72     13.77 o
 -10   4   1        0.72       -0.56      0.95 o
  -9   4   1        5.85        4.22      1.45 o
  -8   4   1      120.81      127.13      4.60 o
  -7   4   1       15.28       12.15      1.72 o
  -6   4   1       62.00       54.90      3.76 o
  -5   4   1      493.79      544.86      9.86 o
  -4   4   1      325.43      304.44      4.55 o
  -3   4   1      343.27      339.46      5.93 o
  -2   4   1     1996.26     2016.94     15.37 o
  -1   4   1     2776.07     2713.57     22.27 o
   0   4   1     2003.81     2004.64     17.43 o
   1   4   1       35.02       31.00      1.96 o
   2   4   1        1.94        0.35      0.35 o
   3   4   1      301.45      271.64      5.74 o
   4   4   1      404.42      400.50      8.02 o
   5   4   1       70.86       63.98      3.49 o
   6   4   1      116.51      108.00      7.78 o
   7   4   1       14.62       14.99      2.54 o
   8   4   1       16.26       15.41      2.06 o
   9   4   1      247.31      230.53      8.63 o
  10   4   1      205.31      202.19      8.51 o
  11   4   1        6.72        7.53      1.55 o
  12   4   1       17.56       15.50      2.59 o
  13   4   1        0.48        2.46      1.82 o
 -13   5   1        1.86       -0.64      1.69 o
 -12   5   1        2.92        5.34      3.73 o
 -11   5   1       27.15       30.97      4.17 o
 -10   5   1        0.14       -0.42      0.76 o
  -9   5   1      165.34      173.11      8.43 o
  -8   5   1       17.05       14.05      2.23 o
  -7   5   1        6.31        5.29      2.64 o
  -6   5   1      167.88      189.53      6.51 o
  -5   5   1      160.08      161.19      8.48 o
  -4   5   1       14.69       11.75      3.06 o
  -3   5   1      866.96      883.76     26.21 o
  -2   5   1      255.94      235.32      6.39 o
  -1   5   1       72.31       64.61      3.56 o
   0   5   1      774.65      713.66     11.70 o
   1   5   1      468.24      436.91     11.07 o
   2   5   1      136.44      141.26      4.90 o
   3   5   1     1544.83     1479.34     21.80 o
   4   5   1      148.80      170.80      7.10 o
   5   5   1      187.50      192.08      6.08 o
   6   5   1      751.33      812.46     16.88 o
   7   5   1        9.15       10.21      2.02 o
   8   5   1       21.91       19.17      2.36 o
   9   5   1        0.30       -1.49      0.94 o
  10   5   1        0.02        1.16      0.97 o
  11   5   1        7.00        4.56      1.59 o
  12   5   1       15.35       22.86      3.33 o
  13   5   1       15.04       17.56      3.70 o
 -13   6   1        7.93       13.85      5.62 o
 -12   6   1       36.61       39.60      8.73 o
 -11   6   1        5.20        5.52      3.68 o
 -10   6   1        0.01        0.67      1.17 o
  -9   6   1        7.94        9.40      3.78 o
  -8   6   1        0.77        0.10      1.60 o
  -7   6   1        3.79        6.30      1.30 o
  -6   6   1        4.82       12.94      4.68 o
  -5   6   1      575.37      592.99     24.90 o
  -4   6   1      412.45      408.10     19.72 o
  -3   6   1        0.24        1.77      0.59 o
  -2   6   1      709.72      682.32     11.95 o
  -1   6   1      203.13      216.01      7.17 o
   0   6   1      256.89      241.14      6.64 o
   1   6   1      323.93      318.99      7.65 o
   2   6   1       15.27       18.36      2.52 o
   3   6   1       57.56       68.76      4.49 o
   4   6   1        2.60        4.59      1.25 o
   5   6   1      306.09      266.88      9.69 o
   6   6   1       41.74       42.69      3.91 o
   7   6   1        4.70        2.43      1.69 o
   8   6   1       17.84       21.19      2.42 o
   9   6   1        2.09        0.38      0.60 o
  10   6   1        0.70        2.60      1.09 o
  11   6   1        2.80        3.80      1.74 o
  12   6   1        0.15        1.35      1.20 o
 -13   7   1        3.81        3.76      3.51 o
 -12   7   1        5.26        7.47      3.65 o
 -11   7   1        0.03        1.69      2.30 o
 -10   7   1       22.10       22.86      5.98 o
  -9   7   1        5.13        3.03      3.79 o
  -8   7   1        1.81        3.09      2.92 o
  -7   7   1      151.14      150.71     14.41 o
  -6   7   1        0.25        3.22      2.09 o
  -5   7   1       63.77       60.34      8.28 o
  -4   7   1        2.05        1.81      0.93 o
  -3   7   1       39.62       35.68      2.80 o
  -2   7   1      834.92      853.66     14.53 o
  -1   7   1      136.56      145.92      5.44 o
   0   7   1      293.23      317.25     10.56 o
   1   7   1        5.19        2.90      0.89 o
   2   7   1      217.48      232.60     13.35 o
   3   7   1      282.52      312.82      9.97 o
   4   7   1       18.42       20.48      1.40 o
   5   7   1       47.21       46.30      4.58 o
   6   7   1       49.50       55.93      8.55 o
   7   7   1        0.03        0.15      1.00 o
   8   7   1        1.28       -0.12      0.86 o
   9   7   1       16.81       13.17      2.15 o
  10   7   1        0.01        0.87      1.05 o
  11   7   1        1.54        1.96      1.64 o
  12   7   1       51.47       50.84      6.23 o
 -12   8   1        9.66        9.35      3.89 o
 -11   8   1        0.73        3.71      4.50 o
 -10   8   1        3.11        1.01      2.92 o
  -9   8   1      145.22      123.02     15.00 o
  -8   8   1      338.40      357.51     24.23 o
  -7   8   1      117.03      106.03     12.77 o
  -6   8   1      113.85      112.87     12.47 o
  -5   8   1       18.65       21.84      5.60 o
  -4   8   1        0.36        0.30      1.36 o
  -3   8   1       25.07       17.71      2.15 o
  -2   8   1      370.91      411.15     10.90 o
  -1   8   1       85.32       73.39      4.12 o
   0   8   1      299.54      320.14      8.89 o
   1   8   1     1416.76     1566.45     23.08 o
   2   8   1      535.73      550.34     22.01 o
   3   8   1      650.18      678.18     15.60 o
   4   8   1       10.78       10.27      1.13 o
   5   8   1        1.45        0.68      1.09 o
   6   8   1       18.04       16.36      4.79 o
   7   8   1        3.04        4.40      2.25 o
   8   8   1       56.71       51.19      5.21 o
   9   8   1       27.00       26.23      3.99 o
  10   8   1       19.88       18.75      3.53 o
  11   8   1        6.28        7.04      4.07 o
  12   8   1        0.50        2.68      2.61 o
 -12   9   1        1.13        1.19      1.58 o
 -11   9   1        8.93        5.87      3.59 o
 -10   9   1        2.94       11.47      4.80 o
  -9   9   1      118.28      117.30     14.87 o
  -8   9   1       83.39       86.58     12.15 o
  -7   9   1       58.35       44.36      8.20 o
  -6   9   1        8.52        9.05      4.08 o
  -5   9   1       70.95       77.98     10.35 o
  -4   9   1      132.26      120.38      4.77 o
  -3   9   1        0.10       -0.61      0.91 o
  -2   9   1       14.94       18.78      2.47 o
  -1   9   1       19.36       19.70      2.27 o
   0   9   1        9.71       10.65      2.23 o
   1   9   1       11.38       13.07      2.33 o
   2   9   1      436.20      463.64     13.75 o
   3   9   1       15.12       11.13      3.34 o
   4   9   1        3.81        5.33      1.13 o
   5   9   1       17.83       20.82      5.11 o
   6   9   1        0.71        1.33      1.40 o
   7   9   1        7.01       12.06      3.23 o
   8   9   1       33.02       33.71      4.38 o
   9   9   1        0.04       -0.48      0.96 o
  10   9   1       10.66        7.82      2.50 o
  11   9   1        7.77        7.91      2.76 o
 -11  10   1        2.25        4.10      3.19 o
 -10  10   1        5.55        6.35      2.95 o
  -9  10   1       10.38       20.78      6.89 o
  -8  10   1       58.28       72.91     11.67 o
  -7  10   1        8.20        8.93      4.28 o
  -6  10   1       18.29       15.49      5.05 o
  -5  10   1      103.86      122.52     13.59 o
  -4  10   1       50.61       60.19      9.28 o
  -3  10   1       49.06       50.29      4.14 o
  -2  10   1       15.07       14.15      1.97 o
  -1  10   1        0.30        0.85      0.87 o
   0  10   1       53.16       47.26      3.83 o
   1  10   1        2.08        1.89      1.08 o
   2  10   1        7.37       13.26      2.89 o
   3  10   1        9.99        9.71      2.41 o
   4  10   1       17.97       16.55      2.04 o
   5  10   1       20.23       18.96      2.24 o
   6  10   1       27.12       33.37      4.39 o
   7  10   1        1.63        0.19      3.57 o
   8  10   1        1.43       -2.08      1.61 o
   9  10   1       13.64       20.60      3.83 o
  10  10   1        4.84        9.15      2.70 o
  11  10   1        2.38        6.80      3.52 o
 -11  11   1       11.10       19.97      6.31 o
 -10  11   1       19.94       12.41      4.80 o
  -9  11   1        1.00        9.08      4.58 o
  -8  11   1       80.31       79.74     12.68 o
  -7  11   1        0.66        2.86      3.24 o
  -6  11   1        4.80        8.47      4.39 o
  -5  11   1        6.08        7.33      3.80 o
  -4  11   1       73.31       83.74     11.51 o
  -3  11   1        4.22        2.27      1.09 o
  -2  11   1       79.44       73.21      4.82 o
  -1  11   1       22.90       27.56      4.54 o
   0  11   1       34.83       30.97      3.27 o
   1  11   1       11.28       10.17      1.95 o
   2  11   1      259.16      265.53     11.49 o
   3  11   1      106.47      104.52      7.46 o
   4  11   1       21.68       22.11      2.22 o
   5  11   1       10.51       10.73      2.62 o
   6  11   1       11.62       10.13      2.22 o
   7  11   1       14.63       15.45      6.83 o
   8  11   1       44.25       38.03      4.95 o
   9  11   1       30.25       27.82      7.83 o
  10  11   1        0.73        6.50      3.22 o
 -10  12   1        1.25        7.20      4.50 o
  -9  12   1       41.58       28.92      8.07 o
  -8  12   1       56.62       60.73     11.34 o
  -7  12   1       20.64       25.96      7.27 o
  -6  12   1        2.33        4.16      2.79 o
  -5  12   1       14.12       15.22      5.44 o
  -4  12   1       19.14       18.93      5.52 o
  -3  12   1      154.65      155.05      9.60 o
  -2  12   1       22.37       18.62      2.54 o
  -1  12   1      210.69      241.91      9.43 o
   0  12   1        3.80        2.17      1.02 o
   1  12   1        4.13        4.74      1.59 o
   2  12   1       40.09       46.04      5.12 o
   3  12   1       80.68       85.42      4.84 o
   4  12   1      102.35       89.23      7.38 o
   5  12   1       31.18       32.89      4.62 o
   6  12   1        0.02        1.24      1.02 o
   7  12   1        0.02        0.37      2.51 o
   8  12   1       29.16       25.18      4.66 o
   9  12   1       96.41      101.44     12.22 o
  -9  13   1        2.83        6.43      3.88 o
  -8  13   1        2.32        4.73      3.94 o
  -7  13   1        1.92        3.27      2.76 o
  -6  13   1        7.88       10.04      4.70 o
  -5  13   1       13.41       18.33      5.67 o
  -4  13   1       12.10       14.09      4.40 o
  -3  13   1      185.17      171.14     10.77 o
  -2  13   1        0.00        0.77      1.02 o
  -1  13   1      298.13      321.90     11.32 o
   0  13   1        2.20        5.81      1.76 o
   1  13   1       11.53       13.67      2.76 o
   2  13   1        0.93        0.38      0.64 o
   3  13   1        4.23        3.57      1.12 o
   4  13   1       30.07       23.62      5.02 o
   5  13   1        0.19       -1.65      1.34 o
   6  13   1        6.47        4.73      3.84 o
   7  13   1        0.34        0.75      5.34 o
   8  13   1        1.15        6.47      3.61 o
  -8  14   1        0.31        2.26      2.10 o
  -7  14   1        0.21       -0.05      2.79 o
  -6  14   1        9.86       12.05      4.72 o
  -5  14   1       25.02       35.76      8.54 o
  -4  14   1        0.02       -0.45      1.52 o
  -3  14   1      171.27      158.97      8.82 o
  -2  14   1       25.03       25.29      3.35 o
  -1  14   1       71.10       70.41      5.57 o
   0  14   1       32.27       31.10      3.69 o
   1  14   1       22.64       25.63      3.48 o
   2  14   1        7.09        7.02      1.24 o
   3  14   1        0.10        0.70      1.33 o
   4  14   1        1.34        3.75      1.71 o
   5  14   1        5.79        7.38      2.35 o
   6  14   1        4.79        2.77      1.95 o
   7  14   1       18.06       20.18      4.22 o
  -6  15   1        0.08        0.33      2.00 o
  -5  15   1        6.38        3.74      2.46 o
  -4  15   1        2.47        3.46      3.29 o
  -3  15   1        2.27        3.82      2.77 o
  -2  15   1       29.52       31.91      4.02 o
  -1  15   1       77.30       83.67      6.30 o
   0  15   1        8.93        7.22      2.04 o
   1  15   1       16.35       16.30      2.28 o
   2  15   1        0.03        1.04      1.47 o
   3  15   1        0.38       -0.35      0.97 o
   4  15   1        1.56       -0.68      1.94 o
   5  15   1        1.37        2.89      2.32 o
   6  15   1        1.97        7.21      2.56 o
  -5  16   1        0.14        1.67      3.14 o
  -4  16   1        5.51        1.23      4.82 o
  -3  16   1        3.88        5.53      4.14 o
  -2  16   1        2.32        2.35      2.03 o
  -1  16   1        0.01        2.47      1.24 o
   0  16   1       22.24       18.76      2.52 o
   1  16   1       11.82       15.59      2.29 o
   2  16   1        5.16        1.83      1.51 o
   3  16   1        0.07       -0.99      1.05 o
   4  16   1        2.13        2.95      1.65 o
 -14   0   2        0.07        1.26      1.80 o
 -13   0   2        1.62       11.51      5.09 o
 -12   0   2        7.34        7.73      3.98 o
 -11   0   2        6.28        5.71      3.61 o
 -10   0   2      122.13      113.42     12.64 o
  -9   0   2       11.46       17.28      4.85 o
  -8   0   2      139.29      160.56     13.50 o
  -7   0   2       97.86      124.34     11.16 o
  -6   0   2     2951.01     2962.92     50.70 o
  -5   0   2     2421.97     2457.31     33.40 o
  -4   0   2      271.46      248.69      5.99 o
  -3   0   2     6444.69     6032.28     55.28 o
  -2   0   2       76.47       66.50      3.03 o
  -1   0   2      808.56      731.64     11.26 o
   0   0   2     1900.91     2089.23     18.36 o
   1   0   2    23736.24    22555.26    234.51 o
   2   0   2     4499.16     4615.15     18.64 o
   3   0   2       37.84       31.98      1.46 o
   4   0   2      285.38      297.79      5.63 o
   5   0   2      750.58      731.08     23.83 o
   6   0   2      173.04      184.74      7.09 o
   7   0   2       24.30       23.66      2.69 o
   8   0   2       47.65       44.03      3.84 o
   9   0   2       15.27       15.75      2.37 o
  10   0   2       33.62       38.22      7.27 o
  11   0   2       59.52       54.79      8.99 o
  12   0   2       54.87       70.34     10.90 o
  13   0   2       24.38       21.85      6.61 o
 -14   1   2       13.34       12.73      7.77 o
 -13   1   2      124.13      113.34      9.31 o
 -12   1   2        0.26        1.14      2.09 o
 -11   1   2      104.09      108.11      9.35 o
 -10   1   2      165.00      169.32     11.03 o
  -9   1   2      267.76      250.41     12.66 o
  -8   1   2      290.18      275.66      7.05 o
  -7   1   2      293.59      306.47      8.36 o
  -6   1   2      827.53      867.73     19.16 o
  -5   1   2      212.79      237.56      7.31 o
  -4   1   2      175.86      169.61      3.35 o
  -3   1   2      249.01      253.14      3.77 o
  -2   1   2      403.36      377.55      3.99 o
  -1   1   2     1306.65     1272.84     12.69 o
   0   1   2     3363.85     3203.26     13.33 o
   1   1   2     6240.24     5619.48     26.13 o
   2   1   2     2016.01     1924.93      8.71 o
   3   1   2     1853.28     1782.49      9.80 o
   4   1   2     2135.69     2087.34     13.44 o
   5   1   2       16.80       33.19      1.77 o
   6   1   2      477.87      487.35      9.65 o
   7   1   2       59.51       61.15      3.89 o
   8   1   2        9.35        8.13      1.88 o
   9   1   2        0.87        0.12      0.87 o
  10   1   2        9.75       10.05      2.07 o
  11   1   2        1.84        1.68      0.94 o
  12   1   2        5.46        5.05      2.41 o
  13   1   2        6.56        7.63      3.85 o
 -14   2   2      107.61      100.89     14.66 o
 -13   2   2       77.48       76.05      7.54 o
 -12   2   2      256.87      281.35     13.63 o
 -11   2   2      114.26      118.83     13.87 o
 -10   2   2      116.49      120.84      5.03 o
  -9   2   2       69.43       57.55      3.40 o
  -8   2   2        0.01        1.42      1.23 o
  -7   2   2      396.21      470.77      9.76 o
  -6   2   2        8.79        6.82      1.18 o
  -5   2   2     1441.71     1470.47     15.68 o
  -4   2   2      786.99      746.48     10.01 o
  -3   2   2     5433.59     5178.85     20.73 o
  -2   2   2    22930.36    20948.49     91.07 o
  -1   2   2      112.23      143.66      2.93 o
   0   2   2     1642.31     1636.50      8.60 o
   1   2   2     9831.49     9319.24     23.52 o
   2   2   2      993.00      896.67      6.58 o
   3   2   2      194.74      178.22      3.45 o
   4   2   2     1261.89     1397.80      9.29 o
   5   2   2     1968.82     2049.69     14.94 o
   6   2   2      363.72      358.60      9.26 o
   7   2   2      232.68      225.49      5.83 o
   8   2   2      324.75      317.68      9.68 o
   9   2   2        9.83        4.79      1.20 o
  10   2   2        2.05       -0.08      1.27 o
  11   2   2       20.04       25.58      3.15 o
  12   2   2       27.21       25.51      4.61 o
  13   2   2        6.09        8.01      2.84 o
 -14   3   2       10.69       12.65      5.69 o
 -13   3   2       65.30       49.41     10.06 o
 -12   3   2        5.23        6.10      2.08 o
 -11   3   2      181.34      181.55     10.06 o
 -10   3   2      149.64      163.28      5.61 o
  -9   3   2        2.17        0.65      1.93 o
  -8   3   2       41.07       40.25      3.45 o
  -7   3   2       92.16      113.88      4.92 o
  -6   3   2      879.23      993.84     19.77 o
  -5   3   2       91.17       92.40      4.00 o
  -4   3   2       85.13      107.36      4.69 o
  -3   3   2     6113.24     5930.14     27.22 o
  -2   3   2     9694.63     9480.83     41.07 o
  -1   3   2     2151.37     2113.72     14.55 o
   0   3   2     5838.65     5422.08     25.45 o
   1   3   2     1410.92     1329.85      9.84 o
   2   3   2      671.35      641.52      6.44 o
   3   3   2       12.58       20.83      1.32 o
   4   3   2     1095.63     1142.84      8.29 o
   5   3   2      150.66      137.83      3.96 o
   6   3   2      128.43      137.15      3.83 o
   7   3   2      126.33      122.56      5.12 o
   8   3   2      645.79      628.31     13.96 o
   9   3   2       49.81       63.61      4.65 o
  10   3   2        7.15        2.58      1.40 o
  11   3   2        4.11        7.37      1.81 o
  12   3   2        8.17        5.84      1.64 o
 -14   4   2        9.21       12.37      5.32 o
 -13   4   2        0.16        5.40      4.62 o
 -12   4   2        1.02       -1.45      3.92 o
 -11   4   2       45.93       52.63      5.10 o
 -10   4   2       39.81       40.23      4.27 o
  -9   4   2        0.30        1.71      1.03 o
  -8   4   2       34.69       28.75      3.08 o
  -7   4   2       26.64       23.81      2.55 o
  -6   4   2      265.20      259.96      7.04 o
  -5   4   2       96.17      116.09      3.62 o
  -4   4   2      187.07      217.02     13.28 o
  -3   4   2     3719.96     3705.11     33.42 o
  -2   4   2      271.45      260.97      4.59 o
  -1   4   2      386.68      386.76      6.11 o
   0   4   2       58.26       60.90      1.91 o
   1   4   2     1494.03     1479.59     10.95 o
   2   4   2      189.85      196.60      4.31 o
   3   4   2        9.59        4.14      0.63 o
   4   4   2      238.14      233.39      7.58 o
   5   4   2      283.82      292.21      7.90 o
   6   4   2       44.12       46.97      2.47 o
   7   4   2      569.23      524.29      9.00 o
   8   4   2      208.56      179.57      6.68 o
   9   4   2       82.92       87.30      7.84 o
  10   4   2       33.31       33.66      3.68 o
  11   4   2        8.27        7.45      1.81 o
  12   4   2        0.78        1.76      0.72 o
 -14   5   2        1.52        6.91      4.20 o
 -13   5   2       62.89       80.29     12.78 o
 -12   5   2       17.37       16.66      5.72 o
 -11   5   2       52.33       26.71      6.41 o
 -10   5   2       94.47       84.40      5.93 o
  -9   5   2        0.14        0.38      0.49 o
  -8   5   2        0.33        1.24      2.15 o
  -7   5   2       53.24       43.64      3.01 o
  -6   5   2       40.47       40.21      2.16 o
  -5   5   2      105.59      105.89     10.47 o
  -4   5   2       38.11       48.01      3.14 o
  -3   5   2     1551.32     1576.32     15.62 o
  -2   5   2        1.79        2.74      0.63 o
  -1   5   2     1186.29     1161.41      9.40 o
   0   5   2      732.91      691.17      9.17 o
   1   5   2      729.30      737.52     10.34 o
   2   5   2       71.64       72.64      3.13 o
   3   5   2      312.44      315.09      8.48 o
   4   5   2       19.40       19.80      1.96 o
   5   5   2       12.74       13.03      0.95 o
   6   5   2        2.18        4.70      1.17 o
   7   5   2        2.22        3.97      1.22 o
   8   5   2        2.79        4.99      1.30 o
   9   5   2       62.53       69.51      4.48 o
  10   5   2        1.45        1.57      1.01 o
  11   5   2        1.71        0.00      0.55 o
  12   5   2        0.10        1.07      1.43 o
 -13   6   2       17.32       16.93      6.25 o
 -12   6   2       23.62       18.71      6.06 o
 -11   6   2       17.75       15.38      5.27 o
 -10   6   2       29.17       32.27      7.31 o
  -9   6   2        9.35        9.24      1.73 o
  -8   6   2        2.96        3.91      0.99 o
  -7   6   2       71.41       83.39      3.75 o
  -6   6   2        0.75        0.55      0.45 o
  -5   6   2       56.18       66.19      3.69 o
  -4   6   2      123.17      145.23      5.79 o
  -3   6   2        3.44        2.01      1.58 o
  -2   6   2      488.29      475.59      7.71 o
  -1   6   2       56.18       51.77      3.63 o
   0   6   2      165.08      172.59      6.22 o
   1   6   2       41.10       46.19      2.85 o
   2   6   2      154.49      147.77      5.43 o
   3   6   2       10.37        8.11      1.54 o
   4   6   2      240.52      251.62      8.90 o
   5   6   2        0.70        0.51      0.75 o
   6   6   2       67.57       73.32      4.39 o
   7   6   2       41.51       46.46      4.38 o
   8   6   2      123.93      133.63      6.60 o
   9   6   2       28.73       28.79      2.93 o
  10   6   2        0.36        1.92      0.87 o
  11   6   2       16.96       18.48      2.90 o
  12   6   2        7.18        5.77      2.14 o
 -13   7   2       18.42       14.10      5.47 o
 -12   7   2        1.11        0.70      2.31 o
 -11   7   2        1.02        6.10      3.51 o
 -10   7   2       61.37       54.54      6.81 o
  -9   7   2      133.05      115.23     14.19 o
  -8   7   2      169.29      156.56     15.66 o
  -7   7   2        0.62        3.38      2.21 o
  -6   7   2        4.41        2.28      2.04 o
  -5   7   2      153.13      150.28     13.44 o
  -4   7   2      479.36      492.12     23.89 o
  -3   7   2      533.91      516.80     27.65 o
  -2   7   2      316.87      307.47     18.45 o
  -1   7   2      595.98      589.72     10.95 o
   0   7   2      376.00      409.84     10.43 o
   1   7   2      879.51      940.73     13.90 o
   2   7   2      270.47      282.22     10.48 o
   3   7   2        9.91        5.12      1.34 o
   4   7   2        8.19       12.43      2.26 o
   5   7   2        5.22        6.58      2.69 o
   6   7   2       35.57       30.67      3.51 o
   7   7   2       28.53       25.49      3.34 o
   8   7   2        0.38        1.76      1.06 o
   9   7   2       65.03       60.05      4.73 o
  10   7   2        1.05        2.21      0.98 o
  11   7   2       26.65       35.70      4.31 o
 -13   8   2        8.86        5.53      3.61 o
 -12   8   2        6.03        1.51      1.51 o
 -11   8   2        3.13        3.36      2.20 o
 -10   8   2        2.43        3.29      3.42 o
  -9   8   2        3.82        0.88      1.56 o
  -8   8   2        0.20        4.19      2.80 o
  -7   8   2       48.47       41.52      8.04 o
  -6   8   2       40.30       31.79      6.79 o
  -5   8   2      174.79      154.37     14.31 o
  -4   8   2        5.45        2.74      2.28 o
  -3   8   2      213.18      212.62      6.09 o
  -2   8   2      630.53      631.49     12.01 o
  -1   8   2       59.93       56.26      3.60 o
   0   8   2      359.82      393.83      9.82 o
   1   8   2       71.69       65.39      4.66 o
   2   8   2      319.34      334.40     11.03 o
   3   8   2       34.44       35.28      3.77 o
   4   8   2      123.44      131.43      7.73 o
   5   8   2       12.06       14.08      3.64 o
   6   8   2       25.13       26.43      3.40 o
   7   8   2        8.94        8.80      1.99 o
   8   8   2        9.73       10.85      2.53 o
   9   8   2        7.00        7.34      2.04 o
  10   8   2       22.59       22.77      3.63 o
  11   8   2        1.05        8.64      2.96 o
 -12   9   2        0.05       -4.11      3.58 o
 -11   9   2        8.07        8.35      4.30 o
 -10   9   2       60.57       65.56     11.77 o
  -9   9   2       30.22       24.48      7.06 o
  -8   9   2        3.79        2.32      2.02 o
  -7   9   2       37.61       60.42      9.88 o
  -6   9   2       54.93       60.37      9.40 o
  -5   9   2        0.92        4.53      2.62 o
  -4   9   2       30.60       32.25      6.75 o
  -3   9   2       57.35       51.53      8.36 o
  -2   9   2        5.95        6.68      2.10 o
  -1   9   2       37.55       46.69      3.52 o
   0   9   2      147.17      139.65      6.26 o
   1   9   2      725.73      775.33     17.00 o
   2   9   2      168.47      191.63      8.81 o
   3   9   2       10.67       11.87      2.42 o
   4   9   2        1.24        0.21      2.11 o
   5   9   2        2.02        2.12      0.82 o
   6   9   2       13.04       11.28      2.26 o
   7   9   2       39.76       46.71      4.84 o
   8   9   2        0.91       -0.22      0.87 o
   9   9   2        3.79        0.97      2.93 o
  10   9   2        0.90        2.45      2.38 o
 -12  10   2        5.47       12.53      5.50 o
 -11  10   2        5.79        0.79      4.02 o
 -10  10   2        3.01        4.49      3.70 o
  -9  10   2       37.40       27.00      7.71 o
  -8  10   2       17.32       19.39      6.04 o
  -7  10   2       51.76       51.52      9.82 o
  -6  10   2        3.63        2.09      1.19 o
  -5  10   2       63.39       83.07     11.39 o
  -4  10   2       23.16       34.37      7.22 o
  -3  10   2      130.56      136.67     14.20 o
  -2  10   2       65.14       60.06      4.14 o
  -1  10   2      150.74      141.51      6.46 o
   0  10   2      129.52      109.75      5.88 o
   1  10   2        6.29        5.57      2.95 o
   2  10   2       54.78       43.14      4.43 o
   3  10   2        3.20        2.18      1.75 o
   4  10   2       62.63       61.41      5.67 o
   5  10   2       20.09       19.83      3.45 o
   6  10   2       48.89       32.13      5.55 o
   7  10   2       27.96       27.45      3.75 o
   8  10   2       18.26       18.00      4.83 o
   9  10   2        0.01        2.28      2.68 o
  10  10   2        1.29        8.26      3.39 o
 -11  11   2       18.17       10.58      4.94 o
 -10  11   2        1.12        0.38      2.18 o
  -9  11   2       91.07      106.36     15.12 o
  -8  11   2      105.34      110.57     14.82 o
  -7  11   2        0.12        2.73      2.17 o
  -6  11   2        0.02        0.08      1.98 o
  -5  11   2       20.82       13.81      4.84 o
  -4  11   2        9.97       16.19      5.15 o
  -3  11   2       33.74       31.15      4.68 o
  -2  11   2      208.95      218.75      8.37 o
  -1  11   2       59.49       65.45      4.63 o
   0  11   2       13.96       14.78      2.20 o
   1  11   2      124.97      125.85      6.82 o
   2  11   2      197.22      180.23      9.39 o
   3  11   2      161.00      160.75      9.27 o
   4  11   2       27.05       31.83      4.34 o
   5  11   2        3.00        2.29      1.02 o
   6  11   2        2.18        1.23      4.42 o
   7  11   2        0.30        2.01      1.47 o
   8  11   2       12.12       12.49      4.12 o
   9  11   2        1.31        0.92      1.02 o
 -10  12   2        2.57        4.23      3.72 o
  -9  12   2       10.16        8.65      4.98 o
  -8  12   2       20.48       25.95      7.38 o
  -7  12   2       28.66       24.58      7.43 o
  -6  12   2       15.37       19.79      6.25 o
  -5  12   2        7.23       10.09      4.40 o
  -4  12   2        2.33        0.75      2.36 o
  -3  12   2      149.51      168.72     11.41 o
  -2  12   2        0.69        0.17      1.01 o
  -1  12   2        0.08       -0.07      0.51 o
   0  12   2        2.22        3.20      0.87 o
   1  12   2       79.40       84.62      8.17 o
   2  12   2        1.48        6.18      2.18 o
   3  12   2        8.93       10.34      6.47 o
   4  12   2        9.79       12.26      4.20 o
   5  12   2        0.05        0.71      0.84 o
   6  12   2       20.87       29.23      4.65 o
   7  12   2       38.86       42.52      7.66 o
   8  12   2        5.21        8.18      3.92 o
  -9  13   2        1.45       -2.47      2.32 o
  -8  13   2        8.08        4.19      3.85 o
  -7  13   2        1.97        5.31      5.00 o
  -6  13   2        0.55        1.04      1.60 o
  -5  13   2       92.36       64.11     11.19 o
  -4  13   2      105.25      106.31      9.67 o
  -3  13   2      248.74      232.38     13.92 o
  -2  13   2       93.05      103.90      6.37 o
  -1  13   2        1.91        4.33      1.52 o
   0  13   2        0.50        1.44      1.39 o
   1  13   2       27.21       26.97      3.41 o
   2  13   2        7.00        3.05      2.84 o
   3  13   2        3.76        3.14      1.90 o
   4  13   2        8.81       10.57      2.89 o
   5  13   2        7.73       11.47      3.40 o
   6  13   2       37.28       29.58      4.83 o
   7  13   2       87.49       90.01     11.26 o
   8  13   2       25.66       28.90      6.58 o
  -8  14   2        1.12        6.62      4.78 o
  -7  14   2        7.72        8.13      5.19 o
  -6  14   2       26.69       32.78      8.27 o
  -5  14   2        5.39        5.42      2.11 o
  -4  14   2       30.97       34.31      5.70 o
  -3  14   2      266.54      266.74     26.36 o
  -2  14   2       27.08       25.78      3.38 o
  -1  14   2       39.70       35.76      3.98 o
   0  14   2        0.02       -1.00      0.83 o
   1  14   2        2.83        0.24      0.79 o
   2  14   2        1.57        2.56      1.74 o
   3  14   2        1.96        2.21      0.92 o
   4  14   2        3.72        3.03      0.93 o
   5  14   2       11.57       20.24      4.03 o
   6  14   2        2.68       10.27      3.20 o
  -7  15   2       10.52       16.81      6.58 o
  -6  15   2        3.18       17.70      6.63 o
  -5  15   2        1.18        2.39      1.37 o
  -4  15   2        1.86        1.09      1.14 o
  -3  15   2        4.42        4.10      2.81 o
  -2  15   2       40.92       37.80      4.09 o
  -1  15   2        6.70        3.73      1.42 o
   0  15   2       22.81       23.22      3.92 o
   1  15   2        4.26        2.87      0.94 o
   2  15   2        4.01        3.97      1.91 o
   3  15   2        4.71        5.89      2.00 o
   4  15   2        9.44        7.73      2.29 o
   5  15   2       10.87       10.63      3.02 o
  -4  16   2        2.87        3.58      3.28 o
  -3  16   2        0.84        2.82      3.98 o
  -2  16   2        0.09        5.09      3.92 o
  -1  16   2       27.81       23.85      4.07 o
   0  16   2        0.24        0.36      1.84 o
   1  16   2        3.26        1.75      4.12 o
   2  16   2        0.57        0.28      1.15 o
   3  16   2        0.02       -1.20      1.20 o
 -14   1   3       16.03       16.04      4.49 o
 -13   1   3       32.48       32.21      5.80 o
 -12   1   3        0.02        0.19      1.42 o
 -11   1   3       67.64       74.28      7.64 o
 -10   1   3       23.61       24.59      2.40 o
  -9   1   3        0.45        2.69      0.81 o
  -8   1   3      263.36      289.33      8.35 o
  -7   1   3     1313.80     1296.21     24.37 o
  -6   1   3        1.55        4.19      1.10 o
  -5   1   3     2662.74     2728.26     19.31 o
  -4   1   3     1713.76     1634.81     11.62 o
  -3   1   3      283.88      277.35      4.68 o
  -2   1   3      648.49      614.80      5.91 o
  -1   1   3        8.89        8.16      0.81 o
   0   1   3      314.06      339.22      5.52 o
   1   1   3      323.31      302.27      5.41 o
   2   1   3      735.37      793.43     11.01 o
   3   1   3      499.74      566.22      6.98 o
   4   1   3      758.44      816.25     11.28 o
   5   1   3        2.06        3.76      0.84 o
   6   1   3      107.47      122.39      4.47 o
   7   1   3      149.91      152.55      9.88 o
   8   1   3        0.36       -1.35      1.67 o
   9   1   3        0.70       -1.25      1.70 o
  10   1   3       21.20       23.97      4.25 o
  11   1   3       32.19       29.33      5.12 o
  12   1   3       25.85       35.25      5.68 o
 -14   2   3        8.53       13.52      5.23 o
 -13   2   3        0.56        1.69      2.91 o
 -12   2   3       46.55       47.69      6.52 o
 -11   2   3       25.64       30.99      8.99 o
 -10   2   3        1.53        0.49      0.53 o
  -9   2   3      141.44      154.55      6.39 o
  -8   2   3        0.02        0.88      2.49 o
  -7   2   3       11.28       11.77      2.52 o
  -6   2   3        6.37        9.02      2.12 o
  -5   2   3      564.75      580.63      9.24 o
  -4   2   3        9.72       10.65      1.06 o
  -3   2   3      311.71      384.57      5.10 o
  -2   2   3       42.11       42.00      1.31 o
  -1   2   3      673.05      683.80      9.44 o
   0   2   3     1139.20     1144.77     11.47 o
   1   2   3       72.11       72.79      3.01 o
   2   2   3       14.97       10.31      1.05 o
   3   2   3      604.26      676.53      9.26 o
   4   2   3       61.12       69.31      3.05 o
   5   2   3       38.08       36.77      2.69 o
   6   2   3        0.85       -0.37      1.18 o
   7   2   3       92.33       97.57      4.18 o
   8   2   3        0.07        0.40      0.99 o
   9   2   3        1.39        2.15      1.70 o
  10   2   3        6.91        7.26      2.58 o
  11   2   3       13.96       15.61      7.00 o
  12   2   3        4.97        9.19      3.27 o
 -14   3   3       15.01       12.40      5.34 o
 -13   3   3        1.73        0.53      2.20 o
 -12   3   3        0.45        2.46      2.56 o
 -11   3   3        5.34        5.75      3.91 o
 -10   3   3       24.99       35.27      4.52 o
  -9   3   3       58.24       59.20      7.01 o
  -8   3   3       17.37       16.06      3.14 o
  -7   3   3      964.66      986.38     27.77 o
  -6   3   3        2.15       62.63      7.64 o
  -5   3   3      137.08      140.75      5.67 o
  -4   3   3     1682.52     1613.18     12.10 o
  -3   3   3       39.63       38.39      1.84 o
  -2   3   3       50.06       29.14      1.63 o
  -1   3   3       74.38       68.05      2.42 o
   0   3   3      371.08      414.19      5.82 o
   1   3   3      536.67      547.31     12.78 o
   2   3   3      522.10      515.59      8.23 o
   3   3   3      954.42     1018.68     13.85 o
   4   3   3       71.33       78.14      2.73 o
   5   3   3       90.56       98.33      3.17 o
   6   3   3      191.15      216.79      7.91 o
   7   3   3      303.63      279.34     10.30 o
   8   3   3       23.24       29.46      2.54 o
   9   3   3        2.57        4.01      1.08 o
  10   3   3       29.76       25.23      3.21 o
  11   3   3       24.87       32.72      7.05 o
  12   3   3        2.82        5.96      2.65 o
 -14   4   3       41.24       45.72     10.21 o
 -13   4   3       28.99       33.55      8.43 o
 -12   4   3        2.56        1.25      1.59 o
 -11   4   3       32.40       22.51      3.31 o
 -10   4   3      227.16      232.13     18.96 o
  -9   4   3      323.35      334.88     15.60 o
  -8   4   3       40.31       33.35      6.75 o
  -7   4   3      169.16      166.22     14.05 o
  -6   4   3        7.67        7.10      2.97 o
  -5   4   3        2.07        1.81      0.54 o
  -4   4   3       42.20       35.82      2.09 o
  -3   4   3      633.94      653.63     11.73 o
  -2   4   3      210.13      201.43      4.36 o
  -1   4   3      647.74      711.70     10.81 o
   0   4   3      575.10      594.03      9.48 o
   1   4   3      207.76      189.62      6.56 o
   2   4   3       38.22       41.95      2.80 o
   3   4   3      484.12      467.23     10.28 o
   4   4   3      464.42      447.65     10.61 o
   5   4   3       15.44       13.79      1.16 o
   6   4   3       32.84       26.61      3.16 o
   7   4   3        9.01       11.39      2.12 o
   8   4   3       21.84       19.27      2.58 o
   9   4   3        7.61        8.97      2.04 o
  10   4   3       37.35       35.76      3.90 o
  11   4   3       13.89        7.97      2.12 o
  12   4   3        7.86       21.21     11.83 o
 -14   5   3      103.28      122.73     16.63 o
 -13   5   3       12.81       10.93      5.17 o
 -12   5   3      107.07       88.77     13.02 o
 -11   5   3        1.17        2.51      2.82 o
 -10   5   3      339.18      334.58     11.22 o
  -9   5   3      108.78      113.99      5.94 o
  -8   5   3        4.07        5.88      1.19 o
  -7   5   3       13.98       13.89      1.50 o
  -6   5   3      185.29      173.46     14.31 o
  -5   5   3        5.87        2.22      1.38 o
  -4   5   3     3147.57     3148.85     56.56 o
  -3   5   3      904.46      933.23     11.20 o
  -2   5   3     1543.48     1555.55     11.55 o
  -1   5   3      172.14      200.29      3.85 o
   0   5   3      789.44      804.87     12.38 o
   1   5   3       25.57       21.78      1.94 o
   2   5   3      253.66      260.73      4.91 o
   3   5   3       40.63       33.63      3.15 o
   4   5   3        1.00        1.02      0.63 o
   5   5   3       21.32       21.95      1.51 o
   6   5   3       40.05       42.23      3.69 o
   7   5   3       13.62       20.48      3.68 o
   8   5   3       74.04       81.39      5.54 o
   9   5   3       15.92       11.53      2.40 o
  10   5   3       27.96       24.05      3.23 o
  11   5   3        9.30        6.24      1.91 o
 -14   6   3       59.17       80.44     13.69 o
 -13   6   3        7.05        5.60      3.89 o
 -12   6   3        0.04        8.08      4.38 o
 -11   6   3      140.64      132.33     15.44 o
 -10   6   3       15.74       10.69      4.55 o
  -9   6   3       30.36       29.14      2.40 o
  -8   6   3       52.02       51.39      8.85 o
  -7   6   3        4.21       -1.57      1.12 o
  -6   6   3       91.50      139.83     13.59 o
  -5   6   3     1259.86     1238.20     19.06 o
  -4   6   3     1713.26     1792.97     45.36 o
  -3   6   3     2171.78     2144.34     17.34 o
  -2   6   3       15.02       14.22      1.46 o
  -1   6   3     2069.22     2103.32     15.97 o
   0   6   3       47.34       57.67      3.56 o
   1   6   3      148.64      158.54      4.63 o
   2   6   3      122.65      104.74      3.38 o
   3   6   3        8.32       12.95      1.57 o
   4   6   3       58.38       60.11      3.62 o
   5   6   3      135.16      135.02      5.85 o
   6   6   3      177.37      169.45      6.21 o
   7   6   3      366.63      382.68      9.88 o
   8   6   3       21.41       17.12      2.68 o
   9   6   3        0.51        1.13      1.02 o
  10   6   3        0.74        0.24      0.96 o
  11   6   3       13.13       11.23      2.29 o
 -13   7   3        0.66        1.21      1.28 o
 -12   7   3        1.11       -0.31      1.67 o
 -11   7   3       29.76       27.13      5.15 o
 -10   7   3       37.73       35.69      8.10 o
  -9   7   3        6.32       -1.93      3.17 o
  -8   7   3      153.77      176.79     16.74 o
  -7   7   3       31.45       28.29      8.53 o
  -6   7   3       22.55       21.79      2.55 o
  -5   7   3      143.89      146.63     13.73 o
  -4   7   3      716.41      725.00     30.36 o
  -3   7   3      604.15      598.41     14.44 o
  -2   7   3        1.27        2.37      0.73 o
  -1   7   3      106.03      114.32      4.63 o
   0   7   3        4.80        3.41      1.05 o
   1   7   3       42.23       48.60      2.73 o
   2   7   3      141.21      146.26      5.11 o
   3   7   3        0.79       -0.47      0.74 o
   4   7   3        0.39        0.59      0.87 o
   5   7   3       13.48       15.79      2.06 o
   6   7   3       87.46       78.37      4.95 o
   7   7   3      155.78      154.08      7.38 o
   8   7   3       12.87       11.24      1.81 o
   9   7   3        3.16        1.04      1.65 o
  10   7   3        3.09        0.07      2.00 o
  11   7   3        2.46        5.02      1.77 o
 -13   8   3        3.54        6.05      4.44 o
 -12   8   3       37.31       25.32      7.19 o
 -11   8   3       44.27       27.57      8.03 o
 -10   8   3        3.41        7.18      3.53 o
  -9   8   3        7.54        4.44      2.91 o
  -8   8   3       28.48       42.81      8.52 o
  -7   8   3      284.29      300.68     21.99 o
  -6   8   3       41.48       46.21      8.33 o
  -5   8   3        2.38        2.20      2.31 o
  -4   8   3       33.66       42.75      7.53 o
  -3   8   3      240.28      215.52      7.00 o
  -2   8   3      115.87      116.86      4.84 o
  -1   8   3      307.37      306.16     12.36 o
   0   8   3      338.99      371.85      8.61 o
   1   8   3        0.38        0.21      0.35 o
   2   8   3        1.34        0.92      0.63 o
   3   8   3        5.80        6.94      2.25 o
   4   8   3       59.27       61.56      3.90 o
   5   8   3       28.58       26.23      3.19 o
   6   8   3       16.75       12.51      2.84 o
   7   8   3        7.01        6.25      1.63 o
   8   8   3        2.25        6.38      2.23 o
   9   8   3        3.82        6.96      6.30 o
  10   8   3       11.44        9.57      3.18 o
 -12   9   3       12.52       16.21      6.05 o
 -11   9   3        0.09        1.48      2.67 o
 -10   9   3        6.18        5.43      4.25 o
  -9   9   3       18.21       29.67      8.14 o
  -8   9   3      153.95      152.82     16.91 o
  -7   9   3      152.72      146.20     15.97 o
  -6   9   3        0.89      104.56     13.56 o
  -5   9   3       89.67       89.89     11.91 o
  -4   9   3        6.19       10.21      3.91 o
  -3   9   3       88.59      140.58     15.34 o
  -2   9   3       53.30       48.89      3.34 o
  -1   9   3        3.78        3.24      0.76 o
   0   9   3       27.23       30.87      2.86 o
   1   9   3       20.48       19.49      4.05 o
   2   9   3        0.37       -0.41      1.65 o
   3   9   3      199.73      216.55      9.87 o
   4   9   3      155.22      128.85     14.12 o
   5   9   3       58.19       51.45      4.52 o
   6   9   3       48.66       52.95      4.31 o
   7   9   3      174.88      192.89     11.40 o
   8   9   3       47.69       53.74      6.25 o
   9   9   3        8.78        9.87      2.87 o
  10   9   3        5.04        4.93      3.74 o
 -12  10   3        2.12        4.09      2.57 o
 -11  10   3       17.08       17.92      7.14 o
 -10  10   3       68.07       57.73     11.34 o
  -9  10   3        1.39        1.49      2.93 o
  -8  10   3        2.64        6.99      4.68 o
  -7  10   3      160.66      161.27     17.41 o
  -6  10   3      210.42      200.91     18.69 o
  -5  10   3      438.13      429.62     26.75 o
  -4  10   3      636.88      636.06     32.17 o
  -3  10   3      129.25      126.28      5.19 o
  -2  10   3        2.59        1.21      0.37 o
  -1  10   3      142.80      132.35      5.19 o
   0  10   3      141.89      148.72      5.72 o
   1  10   3        2.62        0.63      0.86 o
   2  10   3        9.93       10.19      2.16 o
   3  10   3       37.05       36.09      4.22 o
   4  10   3       48.35       56.07      7.44 o
   5  10   3       15.93       14.80      4.23 o
   6  10   3      295.08      301.64     18.45 o
   7  10   3       55.58       60.82      6.65 o
   8  10   3        5.88        5.58      2.57 o
   9  10   3        2.80        2.73      2.39 o
 -11  11   3        0.09        1.01      2.61 o
 -10  11   3       49.92       40.08      9.94 o
  -9  11   3        1.53        4.02      3.28 o
  -8  11   3       72.27       78.09     12.28 o
  -7  11   3       45.67       30.18      7.39 o
  -6  11   3       24.08       22.74      6.52 o
  -5  11   3      282.77      243.02     20.94 o
  -4  11   3      188.66      187.34     11.23 o
  -3  11   3        0.91       -0.10      0.40 o
  -2  11   3       11.10        7.08      1.61 o
  -1  11   3       73.42       68.02      3.89 o
   0  11   3      136.57      141.58      6.98 o
   1  11   3       70.53       72.79      5.20 o
   2  11   3        9.94        8.21      2.11 o
   3  11   3       88.51       99.13      7.27 o
   4  11   3       31.83       34.06      6.04 o
   5  11   3       35.43       26.77      5.56 o
   6  11   3        2.64        3.33      2.09 o
   7  11   3       13.74       16.04      5.00 o
   8  11   3        4.63        2.60      2.32 o
 -10  12   3        0.04        1.59      3.11 o
  -9  12   3       14.00       12.25      5.46 o
  -8  12   3        8.02        8.93      4.26 o
  -7  12   3       19.39       23.68      6.94 o
  -6  12   3        0.42       20.45      6.74 o
  -5  12   3        9.85       12.22      4.87 o
  -4  12   3        5.13        5.60      2.19 o
  -3  12   3        3.66       21.42      4.03 o
  -2  12   3        9.87        8.11      2.57 o
  -1  12   3       17.23       16.74      2.02 o
   0  12   3       29.76       41.62      3.98 o
   1  12   3        7.04        5.00      1.42 o
   2  12   3       21.50       21.77      3.42 o
   3  12   3       14.97       16.18      3.09 o
   4  12   3        2.98        2.65      1.58 o
   5  12   3       15.23       20.94      5.37 o
   6  12   3        0.08        0.06      1.16 o
   7  12   3        0.38       -0.23      1.48 o
   8  12   3        0.60       -0.41      1.38 o
  -9  13   3        0.02       -2.62      3.43 o
  -8  13   3       18.07       18.19      6.75 o
  -7  13   3        1.73       -1.61      2.91 o
  -6  13   3       28.03       52.39     10.70 o
  -5  13   3       38.52       56.09      7.07 o
  -4  13   3        0.16        1.01      1.85 o
  -3  13   3      127.08      139.92     10.24 o
  -2  13   3        0.29        0.85      2.09 o
  -1  13   3       57.30       59.81      4.91 o
   0  13   3        3.92        1.91      1.15 o
   1  13   3        1.49        2.72      1.17 o
   2  13   3        8.74        8.09      2.09 o
   3  13   3       11.35       12.07      2.94 o
   4  13   3        9.77       14.55      3.10 o
   5  13   3        3.47        6.56      3.15 o
   6  13   3        3.70        8.79      3.89 o
   7  13   3       11.81        9.53      3.17 o
  -8  14   3        0.00       -1.06      1.70 o
  -7  14   3        8.63       14.52      6.09 o
  -6  14   3        0.25       -2.78      2.61 o
  -5  14   3        4.68        5.75      2.92 o
  -4  14   3        9.33       14.28      6.12 o
  -3  14   3        6.43        3.01      3.59 o
  -2  14   3       33.12       26.08      7.93 o
  -1  14   3       26.88       25.51      8.14 o
   0  14   3       17.70       16.91      3.50 o
   1  14   3       11.41        7.48      2.45 o
   2  14   3        5.96        4.57      1.88 o
   3  14   3        4.66        6.48      2.97 o
   4  14   3        3.89        2.08      1.10 o
   5  14   3       13.32       10.93      3.74 o
  -6  15   3        2.08        7.50      4.56 o
  -5  15   3        0.01        6.82      4.77 o
  -4  15   3        1.20        4.88      4.79 o
  -3  15   3        0.00       -0.66      1.53 o
  -2  15   3       17.03       27.33      8.30 o
  -1  15   3       25.24       29.58      8.89 o
   0  15   3        0.14        2.24      2.54 o
   1  15   3        5.43        4.06      1.76 o
   2  15   3       18.44       13.56      3.41 o
   3  15   3        2.41        5.63      2.21 o
   4  15   3        2.52        3.26      2.34 o
  -4  16   3        3.56       -0.93      1.82 o
  -3  16   3        2.37        4.18      3.40 o
  -2  16   3       12.45        9.11      5.12 o
  -1  16   3        1.36        8.46      4.97 o
   0  16   3        3.07        3.58      2.22 o
   1  16   3        0.20       -0.57      1.30 o
 -14   0   4        1.29        3.25      2.79 o
 -13   0   4       30.33       31.37      8.17 o
 -12   0   4        3.47        2.91      2.65 o
 -11   0   4       32.28       32.06      7.46 o
 -10   0   4       65.12       55.93      9.19 o
  -9   0   4      670.24      742.58     16.36 o
  -8   0   4      259.34      264.94      9.75 o
  -7   0   4      799.12      822.28     16.81 o
  -6   0   4     2612.47     2712.75     29.30 o
  -5   0   4     1046.11     1138.51     15.25 o
  -4   0   4      374.38      379.18      8.35 o
  -3   0   4        1.44        1.66      0.55 o
  -2   0   4      509.56      518.10     11.14 o
  -1   0   4      185.47      194.76      9.70 o
   0   0   4      335.78      342.87     10.27 o
   1   0   4     1066.05     1126.10     17.85 o
   2   0   4     2818.10     3084.15     29.72 o
   3   0   4      513.23      553.57     16.61 o
   4   0   4      255.35      248.30      8.30 o
   5   0   4       55.04       72.58      4.40 o
   6   0   4      348.57      405.49     21.94 o
   7   0   4       69.99       78.76     10.20 o
   8   0   4        4.72        0.40      0.99 o
   9   0   4       59.14       58.35      9.58 o
  10   0   4        0.36        0.47      1.59 o
  11   0   4       35.64       35.46      8.36 o
 -14   1   4        2.04        5.39      2.10 o
 -13   1   4        0.11       -0.96      1.90 o
 -12   1   4        3.56        6.42      3.59 o
 -11   1   4        1.57        0.68      1.15 o
 -10   1   4        1.82        2.96      1.07 o
  -9   1   4        6.33       11.23      1.86 o
  -8   1   4        9.05        8.84      1.29 o
  -7   1   4       88.45       79.64      3.68 o
  -6   1   4        1.87        0.85      0.77 o
  -5   1   4       90.37       76.64      3.57 o
  -4   1   4      148.25      160.43      4.16 o
  -3   1   4       44.15       43.74      1.89 o
  -2   1   4      122.12      125.65      3.79 o
  -1   1   4       62.19       75.36      4.42 o
   0   1   4        7.70        7.34      1.22 o
   1   1   4      206.33      187.81      8.00 o
   2   1   4        5.80       19.82      2.38 o
   3   1   4      293.43      267.46      7.43 o
   4   1   4       28.95       17.18      2.78 o
   5   1   4        0.35        2.02      0.81 o
   6   1   4       11.06        3.65      0.95 o
   7   1   4        1.24        0.46      1.93 o
   8   1   4       31.77       28.65      4.48 o
   9   1   4        4.17        0.06      3.03 o
  10   1   4        1.66        4.69      2.29 o
  11   1   4        0.03        3.01      1.95 o
 -14   2   4        2.58        4.57      2.57 o
 -13   2   4       54.06       48.69      6.98 o
 -12   2   4       46.99       51.37      6.89 o
 -11   2   4       10.76        8.79      1.72 o
 -10   2   4      129.52      138.51      6.67 o
  -9   2   4       54.40       46.79      5.39 o
  -8   2   4       11.89       14.50      3.45 o
  -7   2   4      374.30      356.77     13.65 o
  -6   2   4       49.46       65.38      8.27 o
  -5   2   4       20.94       31.81      2.22 o
  -4   2   4       29.41       27.56      1.75 o
  -3   2   4       20.77       18.56      1.14 o
  -2   2   4     1276.38     1252.49     10.79 o
  -1   2   4     1036.44     1015.81     13.16 o
   0   2   4       52.38       41.85      3.29 o
   1   2   4      164.02      141.42      5.24 o
   2   2   4      552.31      581.26     10.28 o
   3   2   4      298.15      269.71      7.84 o
   4   2   4        8.33        4.03      1.17 o
   5   2   4      103.65      103.00     14.35 o
   6   2   4      182.92      163.60      6.36 o
   7   2   4       18.60       19.31      2.10 o
   8   2   4       44.28       46.34      5.78 o
   9   2   4       35.37       22.41      4.33 o
  10   2   4        1.02        0.02      1.50 o
  11   2   4        6.62        7.26      2.72 o
 -14   3   4       13.46       13.96      6.37 o
 -13   3   4       33.96       55.98     10.70 o
 -12   3   4        7.25        8.33      4.27 o
 -11   3   4       36.88       28.29      3.17 o
 -10   3   4      396.12      385.45     17.31 o
  -9   3   4       40.52       42.12      6.70 o
  -8   3   4      352.89      322.87     14.04 o
  -7   3   4        8.62       14.72      4.86 o
  -6   3   4      155.92      166.30      7.67 o
  -5   3   4      292.25      265.21      6.19 o
  -4   3   4        5.45        5.58      0.83 o
  -3   3   4      239.60      248.35      5.84 o
  -2   3   4       62.62       53.87      2.53 o
  -1   3   4       23.80       23.74      1.63 o
   0   3   4      189.32      192.41     11.12 o
   1   3   4      535.23      506.47     19.29 o
   2   3   4     2470.15     2464.31     25.67 o
   3   3   4       28.11       24.08      2.23 o
   4   3   4        0.59        2.41      0.98 o
   5   3   4      146.62      138.19      8.76 o
   6   3   4        0.89        1.04      2.87 o
   7   3   4        9.23        8.10      2.85 o
   8   3   4       18.59       18.99      3.82 o
   9   3   4       14.45       12.95      5.17 o
  10   3   4        2.72        1.64      1.20 o
  11   3   4        0.40        0.82      1.18 o
 -14   4   4       25.02       22.08      7.22 o
 -13   4   4       43.63       43.61      9.41 o
 -12   4   4       13.00       22.97      7.30 o
 -11   4   4       33.35       40.39      8.59 o
 -10   4   4      336.78      358.68     13.75 o
  -9   4   4      165.51      147.76     10.23 o
  -8   4   4        7.94       34.62      4.83 o
  -7   4   4      278.99      256.30     11.91 o
  -6   4   4       23.41       20.18      1.95 o
  -5   4   4       30.17       29.18      1.96 o
  -4   4   4      120.91      124.11      4.38 o
  -3   4   4       55.66       77.55      3.63 o
  -2   4   4      616.66      664.33     11.37 o
  -1   4   4        8.64        8.76      1.63 o
   0   4   4      395.46      418.26      8.46 o
   1   4   4      992.08     1032.85     30.35 o
   2   4   4      226.96      224.76      9.24 o
   3   4   4      442.44      471.95     14.94 o
   4   4   4        1.31        5.29      1.85 o
   5   4   4       35.13       37.96      4.59 o
   6   4   4        5.73        3.61      1.56 o
   7   4   4        0.01       -0.60      1.87 o
   8   4   4        0.29        8.58      4.37 o
   9   4   4        1.48       -0.22      2.85 o
  10   4   4        2.67        4.27      1.87 o
  11   4   4        2.00       -0.56      2.57 o
 -14   5   4        6.75        1.58      2.11 o
 -13   5   4       31.91       22.86      6.68 o
 -12   5   4       19.25       23.93      6.99 o
 -11   5   4        0.73       -1.26      3.22 o
 -10   5   4      166.80      165.16     16.90 o
  -9   5   4       56.92       51.75      9.15 o
  -8   5   4        0.00        0.29      1.15 o
  -7   5   4       12.49       13.78      2.47 o
  -6   5   4      430.93      422.52      9.84 o
  -5   5   4     1498.68     1533.48     17.93 o
  -4   5   4     1611.84     1589.55     13.89 o
  -3   5   4      644.26      672.82     17.12 o
  -2   5   4      451.87      498.70      9.87 o
  -1   5   4     1403.03     1527.49     24.26 o
   0   5   4      109.72      105.86      4.41 o
   1   5   4      100.32      120.18      5.67 o
   2   5   4       80.26       89.55      5.61 o
   3   5   4       73.01       74.79      8.63 o
   4   5   4       31.62       35.22      4.38 o
   5   5   4      204.03      201.37      6.67 o
   6   5   4      110.55      118.12      8.73 o
   7   5   4        0.40        2.99      1.20 o
   8   5   4       28.86       27.04      4.65 o
   9   5   4       57.95       58.66      8.51 o
  10   5   4        2.94        0.80      1.28 o
  11   5   4        1.16        1.24      2.22 o
 -14   6   4        2.04        1.82      3.79 o
 -13   6   4        4.28        1.74      2.81 o
 -12   6   4       25.38       17.06      6.44 o
 -11   6   4        4.36        8.47      4.16 o
 -10   6   4       11.60        8.59      3.89 o
  -9   6   4        4.60        3.45      2.58 o
  -8   6   4       30.06       19.90      5.70 o
  -7   6   4        4.18       -0.32      1.30 o
  -6   6   4      414.43      425.33     23.73 o
  -5   6   4      617.54      644.19     28.68 o
  -4   6   4      817.27      860.20     32.59 o
  -3   6   4       79.88       93.44      2.97 o
  -2   6   4      284.78      307.00      7.38 o
  -1   6   4       28.96       33.11      6.84 o
   0   6   4       15.00       14.65      1.78 o
   1   6   4      368.60      387.02     11.64 o
   2   6   4      159.50      157.18      7.69 o
   3   6   4      157.52      161.92     12.96 o
   4   6   4      141.51      137.37     12.60 o
   5   6   4      776.34      784.95     40.55 o
   6   6   4      552.25      529.45     14.27 o
   7   6   4       43.20       35.67      3.80 o
   8   6   4        0.88        1.73      0.86 o
   9   6   4        0.00        2.37      1.71 o
  10   6   4        0.10       -0.43      1.38 o
 -13   7   4       12.45        4.14      3.63 o
 -12   7   4       17.37       11.22      4.44 o
 -11   7   4        3.33       12.90      6.01 o
 -10   7   4       35.65       39.38      8.63 o
  -9   7   4        4.12        8.72      4.13 o
  -8   7   4       29.31       30.09      7.64 o
  -7   7   4       36.08       39.28      8.01 o
  -6   7   4      163.55      164.09     15.63 o
  -5   7   4      196.14      205.28     16.86 o
  -4   7   4       30.44       17.63      4.84 o
  -3   7   4      365.22      370.22      6.57 o
  -2   7   4      543.41      559.65      7.35 o
  -1   7   4      301.45      295.77      5.76 o
   0   7   4       13.45       18.26      3.88 o
   1   7   4       46.69       47.87      3.97 o
   2   7   4        5.88        3.40      1.00 o
   3   7   4       13.00       12.26      2.38 o
   4   7   4        4.70        9.60      2.31 o
   5   7   4        0.30        5.51      2.33 o
   6   7   4       17.48       25.26      4.02 o
   7   7   4        2.53        3.45      1.78 o
   8   7   4        3.88        7.24      2.43 o
   9   7   4       11.63        9.35      2.14 o
  10   7   4        1.81       -0.63      1.26 o
 -13   8   4        0.00       10.84      5.44 o
 -12   8   4       12.36       21.87      4.90 o
 -11   8   4        6.54       14.83      5.94 o
 -10   8   4        1.28       -1.82      3.83 o
  -9   8   4       51.40       61.19     10.94 o
  -8   8   4      116.81      122.97     15.11 o
  -7   8   4      122.36      152.45     16.06 o
  -6   8   4        0.02        5.61      3.80 o
  -5   8   4       54.16       61.99      9.98 o
  -4   8   4      301.85      322.48     22.05 o
  -3   8   4        8.07        6.80      1.00 o
  -2   8   4       52.78       48.41      2.49 o
  -1   8   4      164.32      159.41      5.91 o
   0   8   4       11.93       12.16      1.17 o
   1   8   4        4.11        8.22      1.79 o
   2   8   4       18.86       20.63      4.49 o
   3   8   4      135.03      146.07      8.39 o
   4   8   4       14.37       21.75      5.13 o
   5   8   4       59.03       53.92      5.84 o
   6   8   4        0.17        5.40      3.29 o
   7   8   4        1.75        0.95      1.05 o
   8   8   4       22.98       24.54      5.09 o
   9   8   4        4.33        2.67      2.23 o
 -12   9   4        5.14        4.05      4.21 o
 -11   9   4        4.30        2.06      1.92 o
 -10   9   4       74.04       82.21     13.34 o
  -9   9   4        7.20       12.25      4.81 o
  -8   9   4        9.27        7.95      4.45 o
  -7   9   4       25.75       16.91      5.73 o
  -6   9   4       57.39       74.64     11.42 o
  -5   9   4       79.09       72.67     11.05 o
  -4   9   4      135.43      137.12      7.85 o
  -3   9   4        2.47        1.88      1.17 o
  -2   9   4        3.28        4.98      0.92 o
  -1   9   4       18.27       20.53      1.96 o
   0   9   4      223.89      210.31      7.14 o
   1   9   4       98.64      107.93     10.09 o
   2   9   4        2.15        1.65      1.29 o
   3   9   4        9.75       11.77      2.61 o
   4   9   4      118.65      135.82      8.91 o
   5   9   4        9.19       18.58      3.51 o
   6   9   4       41.42       45.61      5.55 o
   7   9   4       12.85       12.10      3.97 o
   8   9   4        0.12       -0.35      1.40 o
   9   9   4        1.02       -0.85      1.45 o
 -12  10   4        3.10        2.20      3.32 o
 -11  10   4        1.99        1.11      1.92 o
 -10  10   4        5.07        1.22      1.40 o
  -9  10   4        3.02        5.10      3.93 o
  -8  10   4       44.71       42.29      8.95 o
  -7  10   4       45.46       38.53      8.58 o
  -6  10   4      306.02      280.15     22.85 o
  -5  10   4      411.97      419.50     27.58 o
  -4  10   4      126.40      116.42      7.67 o
  -3  10   4       13.54       14.25      1.78 o
  -2  10   4       14.45       14.14      1.87 o
  -1  10   4        6.47        7.09      1.33 o
   0  10   4       64.05       57.85      4.17 o
   1  10   4        0.13       -0.19      1.06 o
   2  10   4       58.37       53.06      5.20 o
   3  10   4      120.25      126.70     12.73 o
   4  10   4       47.55       52.46      5.61 o
   5  10   4      197.74      194.11     11.19 o
   6  10   4       75.92       71.15      7.05 o
   7  10   4        2.05        3.72      1.81 o
   8  10   4        0.05        1.01      1.61 o
 -11  11   4        8.42        5.38      2.76 o
 -10  11   4        0.03        3.79      4.18 o
  -9  11   4        2.41        7.56      4.14 o
  -8  11   4        0.13        1.72      1.62 o
  -7  11   4        0.80       -2.04      2.49 o
  -6  11   4       81.10       80.26     12.69 o
  -5  11   4      283.54      264.56     22.65 o
  -4  11   4       52.81       56.90      5.77 o
  -3  11   4       63.77       62.06      5.71 o
  -2  11   4       81.47       69.88      4.43 o
  -1  11   4      105.39      108.48      5.76 o
   0  11   4       29.98       32.93      3.39 o
   1  11   4        3.44        3.65      2.92 o
   2  11   4        9.05       10.61      1.93 o
   3  11   4        3.70        1.78      0.95 o
   4  11   4      120.41      122.15      8.78 o
   5  11   4       16.59       20.49      3.77 o
   6  11   4       18.84       17.75      5.87 o
   7  11   4        1.42       -0.49      3.59 o
   8  11   4        4.01        5.42      1.98 o
 -10  12   4        5.87        9.36      5.67 o
  -9  12   4        0.00        0.66      2.21 o
  -8  12   4        1.70       37.93      9.75 o
  -7  12   4        1.60        8.91      5.38 o
  -6  12   4      102.46       93.59     14.32 o
  -5  12   4        7.33        5.39      4.12 o
  -4  12   4        6.78       41.15      9.45 o
  -3  12   4       10.08        9.82      4.07 o
  -2  12   4        2.07       12.49      5.98 o
  -1  12   4       63.28       66.59      6.25 o
   0  12   4        0.00        6.00      3.60 o
   1  12   4        1.15        1.29      1.14 o
   2  12   4       10.48        7.66      2.17 o
   3  12   4       25.93       20.38      3.52 o
   4  12   4       43.04       51.95      5.90 o
   5  12   4        0.30        1.97      2.10 o
   6  12   4        0.05       -0.20      1.61 o
   7  12   4       10.81       14.37      3.46 o
  -9  13   4       19.37       31.25      9.21 o
  -8  13   4       22.95       23.21      7.34 o
  -7  13   4       24.53       25.83      7.99 o
  -6  13   4        2.90        8.83      4.32 o
  -5  13   4        2.37        7.43      5.10 o
  -4  13   4        0.06       -1.32      1.95 o
  -3  13   4        1.44        1.87      3.29 o
  -2  13   4        4.36        6.25      3.67 o
  -1  13   4        0.01        5.30      4.06 o
   0  13   4        0.59        1.89      1.40 o
   1  13   4       17.53       19.30      4.16 o
   2  13   4        1.88        2.59      1.18 o
   3  13   4        0.13       -0.24      1.47 o
   4  13   4        0.13        0.40      0.98 o
   5  13   4        4.90        0.72      0.86 o
   6  13   4        0.15       -0.80      1.42 o
  -8  14   4        5.57        1.90      3.35 o
  -7  14   4        6.81        7.82      5.04 o
  -6  14   4        0.02        0.57      3.20 o
  -5  14   4        6.13        8.55      4.83 o
  -4  14   4       15.41       24.20      7.59 o
  -3  14   4        0.76        4.20      4.23 o
  -2  14   4      105.81      123.86     17.49 o
  -1  14   4        5.44        5.30      3.50 o
   0  14   4        1.42        1.91      3.21 o
   1  14   4        0.32        6.43      5.54 o
   2  14   4        0.04       -0.91      0.97 o
   3  14   4        0.91        0.98      1.07 o
   4  14   4        5.63        1.35      0.95 o
  -6  15   4        3.48        9.11      5.03 o
  -5  15   4        7.75        7.49      4.41 o
  -4  15   4        1.28        1.62      2.45 o
  -3  15   4        9.67        6.75      4.30 o
  -2  15   4        4.55       -0.42      2.80 o
  -1  15   4        1.51        6.68      4.80 o
   0  15   4       14.49       12.44      6.82 o
   1  15   4        0.12       -6.01      4.42 o
   2  15   4        7.06        7.56      5.37 o
 -14   1   5        0.08       -0.51      1.04 o
 -13   1   5        4.34        5.15      2.31 o
 -12   1   5       43.86       39.76      6.15 o
 -11   1   5        0.61        0.40      0.45 o
 -10   1   5       25.03       27.15      3.10 o
  -9   1   5        2.43        0.58      0.91 o
  -8   1   5       13.12       17.37      1.90 o
  -7   1   5       21.62       30.04      2.45 o
  -6   1   5       42.15       45.48      2.62 o
  -5   1   5       27.75       24.71      2.00 o
  -4   1   5     1279.79     1327.60     13.95 o
  -3   1   5       32.68       26.50      2.21 o
  -2   1   5       56.24       60.43      3.35 o
  -1   1   5       74.97       70.30      4.80 o
   0   1   5       22.47       24.17      2.87 o
   1   1   5        3.02        0.63      0.55 o
   2   1   5       17.47       20.94      1.93 o
   3   1   5       16.85       17.35      1.77 o
   4   1   5        0.15        0.15      0.40 o
   5   1   5       12.85        8.78      2.21 o
   6   1   5        0.75        2.33      1.06 o
   7   1   5        1.56        1.65      0.82 o
   8   1   5       86.81       82.59      8.15 o
   9   1   5        0.05        3.16      2.25 o
  10   1   5        0.00        2.08      1.56 o
 -14   2   5       21.04       24.70      5.23 o
 -13   2   5       23.57       18.67      4.59 o
 -12   2   5       13.64       17.65      5.54 o
 -11   2   5        0.41        4.12      1.54 o
 -10   2   5      233.96      229.70      9.26 o
  -9   2   5       55.24       48.61      4.11 o
  -8   2   5        1.88        3.66      1.59 o
  -7   2   5        6.48        8.99      2.37 o
  -6   2   5        0.25        0.50      0.54 o
  -5   2   5      185.47      168.84      6.00 o
  -4   2   5     1239.20     1281.83     22.63 o
  -3   2   5      580.15      622.70     10.03 o
  -2   2   5      941.08     1007.74     14.11 o
  -1   2   5      232.97      220.89      8.34 o
   0   2   5      226.98      236.40      8.71 o
   1   2   5        1.72        0.65      0.90 o
   2   2   5       39.00       41.05      4.71 o
   3   2   5        0.04       -0.04      0.58 o
   4   2   5       85.81       92.33      7.37 o
   5   2   5        1.17        1.05      0.63 o
   6   2   5       39.62       41.73      3.51 o
   7   2   5       47.96       32.86      4.17 o
   8   2   5       37.84       28.16      4.92 o
   9   2   5        0.04        0.00      0.98 o
  10   2   5        0.59        0.65      2.16 o
 -14   3   5       40.04       41.92      6.97 o
 -13   3   5       33.11       26.64      5.14 o
 -12   3   5       62.04       64.94      7.99 o
 -11   3   5        3.39        5.74      1.63 o
 -10   3   5       16.55       16.12      2.22 o
  -9   3   5       54.14       58.96      6.41 o
  -8   3   5       55.29       61.33      6.64 o
  -7   3   5       34.97       35.42      4.50 o
  -6   3   5        4.58        6.67      1.13 o
  -5   3   5       45.82       46.84      2.76 o
  -4   3   5     1417.06     1472.38     14.14 o
  -3   3   5      403.12      420.73     11.70 o
  -2   3   5        3.05        4.19      0.87 o
  -1   3   5       57.09       55.83      6.41 o
   0   3   5       75.80      103.55      9.22 o
   1   3   5      869.03      818.99     33.09 o
   2   3   5      119.33      118.33      4.72 o
   3   3   5        1.12        1.42      0.70 o
   4   3   5        2.02        0.58      0.78 o
   5   3   5       34.85       35.29      6.47 o
   6   3   5        0.51        2.01      1.37 o
   7   3   5        3.25        4.20      1.23 o
   8   3   5       25.80       19.55      3.87 o
   9   3   5        3.03        0.02      1.45 o
  10   3   5        1.24       -0.99      1.37 o
 -14   4   5        0.97       -0.12      1.34 o
 -13   4   5       29.35       29.27      8.20 o
 -12   4   5       17.54       19.06      4.29 o
 -11   4   5        2.09       -0.06      1.36 o
 -10   4   5      298.60      292.17     21.90 o
  -9   4   5        0.33        1.38      3.58 o
  -8   4   5        6.99       11.33      3.41 o
  -7   4   5      112.07      114.25      5.50 o
  -6   4   5       47.87       49.66      2.93 o
  -5   4   5       23.34       21.74      1.81 o
  -4   4   5        6.68       14.48      2.08 o
  -3   4   5        0.04        0.78      0.64 o
  -2   4   5       49.14       43.72      2.76 o
  -1   4   5        2.46        0.63      1.16 o
   0   4   5      795.11      806.83     16.67 o
   1   4   5       22.67       28.95      3.65 o
   2   4   5       87.04      113.51      9.24 o
   3   4   5        0.31        2.23      1.33 o
   4   4   5        0.62        0.50      0.87 o
   5   4   5      145.28      119.90      9.17 o
   6   4   5        0.00       -2.53      2.08 o
   7   4   5       22.28       21.78      4.15 o
   8   4   5        0.46        0.82      1.92 o
   9   4   5        0.00        1.65      1.51 o
  10   4   5        1.64        3.18      1.75 o
 -14   5   5        4.09        3.18      2.89 o
 -13   5   5        3.41        8.96      4.66 o
 -12   5   5       30.82       36.83      8.75 o
 -11   5   5        4.62        0.97      1.88 o
 -10   5   5        0.01       11.08      4.74 o
  -9   5   5      404.53      452.72     26.94 o
  -8   5   5       60.00       80.24      6.63 o
  -7   5   5       19.33       26.97      3.63 o
  -6   5   5       21.65       32.46      2.30 o
  -5   5   5       93.89      106.30      3.83 o
  -4   5   5      158.37      169.35      7.67 o
  -3   5   5      158.55      164.92      8.05 o
  -2   5   5        0.28        4.20      1.28 o
  -1   5   5       14.69       21.58      3.97 o
   0   5   5       72.58       82.72      4.00 o
   1   5   5        0.60        0.88      0.45 o
   2   5   5      215.79      189.45      9.86 o
   3   5   5      119.60      115.15     11.54 o
   4   5   5        6.51        9.13      3.20 o
   5   5   5        8.89       10.20      2.91 o
   6   5   5       59.96       60.39      6.80 o
   7   5   5       11.00        7.23      2.29 o
   8   5   5        0.85        0.42      1.26 o
   9   5   5        1.86        5.96      2.43 o
  10   5   5        1.79        1.33      0.95 o
 -13   6   5        0.71        5.62      2.93 o
 -12   6   5       15.05       11.30      3.36 o
 -11   6   5        0.28        1.00      1.49 o
 -10   6   5       15.90       20.13      6.04 o
  -9   6   5       31.07       23.21      6.13 o
  -8   6   5      402.91      383.43     24.68 o
  -7   6   5      288.01      263.45     16.02 o
  -6   6   5       46.64       42.28      3.39 o
  -5   6   5        0.15        1.87      0.61 o
  -4   6   5        2.24        4.87      1.71 o
  -3   6   5        0.91        0.48      0.39 o
  -2   6   5      110.12      121.65      7.37 o
  -1   6   5       17.30       17.50      2.96 o
   0   6   5       55.22       52.88      3.18 o
   1   6   5      148.60      141.38      6.62 o
   2   6   5      135.53      143.83      7.62 o
   3   6   5        2.06        1.63      1.85 o
   4   6   5       67.09       69.29      9.57 o
   5   6   5       28.52       41.09      7.91 o
   6   6   5        0.34       -3.10      2.44 o
   7   6   5        1.99        0.18      1.37 o
   8   6   5        5.96        7.65      2.57 o
   9   6   5        5.10        7.41      2.81 o
 -13   7   5        0.88       -2.77      3.52 o
 -12   7   5       15.38       10.89      5.70 o
 -11   7   5        0.45        2.95      2.31 o
 -10   7   5       27.01       12.45      4.91 o
  -9   7   5       20.77       35.09      8.40 o
  -8   7   5       75.83       69.54     11.13 o
  -7   7   5      702.24      696.01     33.74 o
  -6   7   5       27.65       24.55      7.80 o
  -5   7   5       31.82       24.24      4.87 o
  -4   7   5      365.52      366.21     23.22 o
  -3   7   5        2.42        0.57      0.61 o
  -2   7   5       60.93       70.87      5.75 o
  -1   7   5       14.74       16.65      2.98 o
   0   7   5        3.88        5.70      2.03 o
   1   7   5        6.74        7.82      1.88 o
   2   7   5       18.76       25.00      5.21 o
   3   7   5      121.53      118.81     12.09 o
   4   7   5      231.45      218.90     17.34 o
   5   7   5      159.73      176.42     16.32 o
   6   7   5       13.37       22.25      6.13 o
   7   7   5        0.88        0.67      1.90 o
   8   7   5        2.37        0.59      1.98 o
   9   7   5        1.98        2.95      3.19 o
 -13   8   5        5.46        3.94      2.70 o
 -12   8   5        0.97        2.19      3.47 o
 -11   8   5        3.20        4.40      3.23 o
 -10   8   5        0.24        0.74      3.44 o
  -9   8   5       54.55       68.26     11.52 o
  -8   8   5      498.66      503.71     30.56 o
  -7   8   5      792.92      719.32     35.71 o
  -6   8   5     2725.26     2507.12     65.32 o
  -5   8   5      151.17      147.70     15.57 o
  -4   8   5       33.08       28.98      2.42 o
  -3   8   5      100.34       91.43      6.24 o
  -2   8   5        4.88        4.71      1.65 o
  -1   8   5        2.33        1.97      1.20 o
   0   8   5       64.31       54.51      7.03 o
   1   8   5        0.14        1.07      1.41 o
   2   8   5       70.24       60.19      8.31 o
   3   8   5      225.26      214.65     16.73 o
   4   8   5      690.15      722.41     32.17 o
   5   8   5       42.88       39.10      8.09 o
   6   8   5       20.39       15.38      5.24 o
   7   8   5       11.02       10.46      4.90 o
   8   8   5        1.02        4.74      3.78 o
 -12   9   5        0.32        4.11      4.31 o
 -11   9   5        9.91       14.62      6.35 o
 -10   9   5        4.54       -0.79      2.84 o
  -9   9   5        0.24        5.34      3.53 o
  -8   9   5        1.85        4.45      3.77 o
  -7   9   5       26.79       31.97      8.21 o
  -6   9   5      284.57      299.38     23.29 o
  -5   9   5       54.70       59.44      4.70 o
  -4   9   5       49.51       46.44      9.78 o
  -3   9   5       19.19       24.17      3.30 o
  -2   9   5       42.68       49.81      5.03 o
  -1   9   5        1.17        2.09      1.14 o
   0   9   5        0.41        1.05      1.05 o
   1   9   5       93.70      105.76     10.64 o
   2   9   5       34.97       44.25      7.40 o
   3   9   5       25.77       26.97      6.17 o
   4   9   5      305.48      299.50     21.38 o
   5   9   5       15.36       17.43      5.56 o
   6   9   5       37.29       30.87      7.48 o
   7   9   5        9.72       12.68      4.93 o
   8   9   5        0.07        5.41      3.53 o
 -11  10   5       15.05       25.77      8.09 o
 -10  10   5        4.95       10.24      5.29 o
  -9  10   5        2.70       -0.50      2.63 o
  -8  10   5        0.20        1.98      3.38 o
  -7  10   5       14.77       11.01      5.19 o
  -6  10   5       12.32        9.01      4.33 o
  -5  10   5       19.00       18.53      5.58 o
  -4  10   5       12.40        6.61      2.73 o
  -3  10   5       25.21       23.57      6.15 o
  -2  10   5        3.60        4.02      4.12 o
  -1  10   5        1.75        1.00      1.37 o
   0  10   5        0.02        2.12      3.70 o
   1  10   5       11.32       11.41      3.82 o
   2  10   5        6.82        6.77      3.00 o
   3  10   5        7.49       10.17      4.25 o
   4  10   5        5.05        6.78      3.64 o
   5  10   5        4.12        5.69      3.80 o
   6  10   5        2.16        1.03      2.95 o
   7  10   5        3.43        5.12      3.37 o
 -11  11   5        0.99        3.50      2.95 o
 -10  11   5        3.47       11.95      5.95 o
  -9  11   5        0.62        0.24      2.01 o
  -8  11   5        8.77       10.64      5.52 o
  -7  11   5        3.00        5.36      3.58 o
  -6  11   5        5.76       10.02      5.37 o
  -5  11   5        1.63        2.64      2.33 o
  -4  11   5        0.12        1.04      2.72 o
  -3  11   5       97.50      112.50     15.27 o
  -2  11   5       16.09       16.74      3.14 o
  -1  11   5        3.06        1.36      3.27 o
   0  11   5        0.13       -1.09      1.28 o
   1  11   5        8.65       11.62      3.65 o
   2  11   5        1.09        2.21      2.19 o
   3  11   5       17.75       22.99      5.84 o
   4  11   5       16.13       15.37      5.23 o
   5  11   5       23.69       24.74      6.80 o
   6  11   5        3.37        1.83      2.04 o
 -10  12   5        4.18        9.54      5.43 o
  -9  12   5        0.87        1.06      2.41 o
  -8  12   5        6.75       16.73      6.65 o
  -7  12   5       16.06       15.91      6.08 o
  -6  12   5        0.85       -2.03      1.33 o
  -5  12   5        0.19       -1.36      3.21 o
  -4  12   5       20.18       16.99      5.74 o
  -3  12   5        1.62        0.06      1.96 o
  -2  12   5        2.11        7.65      4.16 o
  -1  12   5       23.74       23.48      4.02 o
   0  12   5       19.93       21.40      3.93 o
   1  12   5       29.31       30.91      5.13 o
   2  12   5        1.16        2.97      3.05 o
   3  12   5       13.25       17.49      5.37 o
   4  12   5        8.37        1.43      1.94 o
   5  12   5        2.91        4.45      3.24 o
  -8  13   5        1.59        2.37      4.52 o
  -7  13   5       20.19       25.07      8.03 o
  -6  13   5        9.93       15.83      6.05 o
  -5  13   5        0.86        4.09      3.58 o
  -4  13   5        1.09        2.72      3.38 o
  -3  13   5        6.25       10.99      5.22 o
  -2  13   5      130.89      122.80     17.52 o
  -1  13   5       40.33       39.47     10.31 o
   0  13   5        3.62        0.20      2.25 o
   1  13   5        4.81        3.59      3.80 o
   2  13   5        0.92        0.59      1.93 o
   3  13   5        2.75        4.31      2.51 o
   4  13   5        1.22        2.70      3.13 o
  -7  14   5        0.32        2.51      3.66 o
  -6  14   5        1.99        5.44      4.70 o
  -5  14   5        5.34        8.85      5.95 o
  -4  14   5        3.14        0.81      3.38 o
  -3  14   5       44.38       41.31     10.20 o
  -2  14   5        8.98        4.19      4.70 o
  -1  14   5        0.25        2.82      4.18 o
   0  14   5        1.53        1.35      2.37 o
   1  14   5       11.61        7.32      5.33 o
   2  14   5        0.03       -1.49      1.81 o
   3  14   5        1.62       -0.04      1.36 o
  -4  15   5        0.02        3.47      3.56 o
  -3  15   5        1.52        3.39      3.90 o
  -2  15   5        9.89       17.00      8.06 o
  -1  15   5        7.98       10.89      5.65 o
   0  15   5       13.22       10.58      6.07 o
 -14   0   6       93.04       79.96     13.84 o
 -13   0   6        0.04       -0.27      1.62 o
 -12   0   6       92.26      100.27     14.04 o
 -11   0   6       13.77        8.28      2.08 o
 -10   0   6       23.66       16.37      3.00 o
  -9   0   6      112.27      147.65      8.60 o
  -8   0   6      166.23      152.89      7.23 o
  -7   0   6       95.51       94.11      6.84 o
  -6   0   6      197.30      200.03     11.23 o
  -5   0   6     1294.28     1282.83     22.20 o
  -4   0   6      199.09      213.87      9.79 o
  -3   0   6        3.33        7.18      1.67 o
  -2   0   6       26.36       24.01      2.96 o
  -1   0   6        0.05        5.32      2.09 o
   0   0   6        8.01       18.38      3.00 o
   1   0   6       37.51       37.99      4.06 o
   2   0   6      190.33      188.56      8.95 o
   3   0   6       95.31      211.34     15.00 o
   4   0   6        0.13        1.54      0.90 o
   5   0   6       11.58       10.45      2.13 o
   6   0   6        0.04       35.77      7.85 o
   7   0   6       73.41       64.80     10.43 o
   8   0   6        2.28        0.96      2.14 o
   9   0   6        0.21        0.11      1.03 o
 -14   1   6        3.22        5.71      3.32 o
 -13   1   6        3.09        3.90      2.32 o
 -12   1   6        4.20        3.29      1.31 o
 -11   1   6        2.10        0.29      1.58 o
 -10   1   6        9.31        9.97      2.10 o
  -9   1   6        6.85        5.65      1.01 o
  -8   1   6        3.22        4.55      1.11 o
  -7   1   6       45.13       42.19      2.76 o
  -6   1   6       70.72       77.47      3.92 o
  -5   1   6       42.87       53.00      2.82 o
  -4   1   6      942.69      976.35     13.26 o
  -3   1   6       28.08       33.44      2.72 o
  -2   1   6        8.84        6.38      1.25 o
  -1   1   6       16.42       21.55      3.12 o
   0   1   6        1.09        0.65      0.83 o
   1   1   6        3.03        5.22      1.14 o
   2   1   6        3.95        4.08      0.87 o
   3   1   6       41.04       37.25      2.81 o
   4   1   6       33.22       29.27      2.57 o
   5   1   6       26.89       18.74      2.54 o
   6   1   6      144.14      139.85      7.99 o
   7   1   6       17.04        9.33      3.01 o
   8   1   6        0.38        0.04      0.92 o
   9   1   6        0.04       -0.02      4.67 o
 -14   2   6        0.62        2.35      4.59 o
 -13   2   6        0.10        1.83      2.04 o
 -12   2   6       74.51       72.71      5.66 o
 -11   2   6       54.29       58.64      5.02 o
 -10   2   6        6.21        4.00      1.21 o
  -9   2   6        3.81        5.88      1.91 o
  -8   2   6        2.54        1.78      1.10 o
  -7   2   6      128.98      130.12      6.34 o
  -6   2   6        7.68        5.78      1.07 o
  -5   2   6        3.76        5.05      0.93 o
  -4   2   6      464.43      487.69     10.08 o
  -3   2   6        0.34        1.09      0.68 o
  -2   2   6        4.48        2.91      1.40 o
  -1   2   6        2.63        4.17      1.29 o
   0   2   6        6.12       16.17      4.41 o
   1   2   6        6.15        4.66      1.43 o
   2   2   6       11.98       11.27      2.60 o
   3   2   6        1.85        4.45      1.66 o
   4   2   6        0.52        0.44      0.70 o
   5   2   6       16.66       11.56      2.13 o
   6   2   6        3.05        5.25      1.48 o
   7   2   6       29.19       31.98      5.20 o
   8   2   6        3.66        3.74      1.70 o
   9   2   6        1.10       -1.61      1.56 o
 -14   3   6        0.11        0.23      2.18 o
 -13   3   6        1.30        2.42      2.34 o
 -12   3   6       27.12       24.77      3.39 o
 -11   3   6        0.38       -0.16      1.21 o
 -10   3   6       53.55       70.05      5.45 o
  -9   3   6       25.36       18.40      3.75 o
  -8   3   6       71.02       66.05      6.60 o
  -7   3   6        0.08        1.09      0.96 o
  -6   3   6       84.60       85.45      4.94 o
  -5   3   6       28.86       32.31      2.75 o
  -4   3   6       68.81       74.50      5.56 o
  -3   3   6       43.30       47.84      2.71 o
  -2   3   6      140.29      148.64      4.89 o
  -1   3   6       17.82       17.51      3.80 o
   0   3   6      374.86      473.04     21.77 o
   1   3   6        1.90       -0.83      1.55 o
   2   3   6        0.03        1.88      0.92 o
   3   3   6      191.06      188.53     11.05 o
   4   3   6        0.02       -0.23      0.76 o
   5   3   6       15.58        9.94      3.00 o
   6   3   6       24.17       39.52      3.79 o
   7   3   6        3.17        0.46      0.75 o
   8   3   6        0.89        0.63      4.58 o
   9   3   6        5.24       15.92      4.07 o
 -14   4   6        1.98        3.49      3.93 o
 -13   4   6        0.67       -1.68      3.47 o
 -12   4   6       59.47       46.65      5.45 o
 -11   4   6        0.16        0.53      1.42 o
 -10   4   6        0.12        0.83      2.77 o
  -9   4   6      604.67      597.32     21.13 o
  -8   4   6      170.65      172.23     10.81 o
  -7   4   6      246.00      233.61      8.78 o
  -6   4   6        0.06        0.39      0.55 o
  -5   4   6        6.96        9.62      1.37 o
  -4   4   6        0.13        1.22      1.14 o
  -3   4   6        0.75        1.39      0.74 o
  -2   4   6       65.07       67.86      3.67 o
  -1   4   6       15.92       11.51      0.80 o
   0   4   6      143.98      155.43      6.44 o
   1   4   6      137.96      151.88     13.03 o
   2   4   6       15.88       13.72      4.31 o
   3   4   6      750.99      767.79     31.63 o
   4   4   6       30.48       35.25      5.02 o
   5   4   6        6.31        4.90      1.89 o
   6   4   6        9.13        7.38      2.41 o
   7   4   6        2.96        4.88      2.74 o
   8   4   6        0.29        1.87      1.85 o
   9   4   6        1.49        2.70      3.27 o
 -13   5   6        6.16       13.13      6.25 o
 -12   5   6       13.78       10.98      8.63 o
 -11   5   6       19.69       16.68      5.97 o
 -10   5   6       42.02       32.65      5.20 o
  -9   5   6      413.79      404.97     17.54 o
  -8   5   6       65.83       76.72      7.21 o
  -7   5   6      621.47      581.21     18.86 o
  -6   5   6        2.52        1.34      1.17 o
  -5   5   6       51.88       50.20      4.86 o
  -4   5   6        0.16        0.69      0.89 o
  -3   5   6       98.87      114.23     12.45 o
  -2   5   6        7.19        6.23      1.89 o
  -1   5   6       58.90       47.53      6.67 o
   0   5   6        0.80        0.03      0.48 o
   1   5   6        0.77       -0.09      0.44 o
   2   5   6       13.37       10.80      3.82 o
   3   5   6      519.23      557.64     27.14 o
   4   5   6        4.76        6.56      3.61 o
   5   5   6        3.21        2.84      3.10 o
   6   5   6        3.49        0.72      0.76 o
   7   5   6        0.56        0.66      1.18 o
   8   5   6        1.02       -1.31      1.72 o
   9   5   6        0.58       -0.66      1.95 o
 -13   6   6        0.35       -3.92      4.22 o
 -12   6   6        0.62        6.95      4.43 o
 -11   6   6       22.28       20.54      6.65 o
 -10   6   6        5.04        3.81      1.78 o
  -9   6   6      264.21      311.39     23.89 o
  -8   6   6       41.43       41.54      8.61 o
  -7   6   6       10.21        9.37      4.54 o
  -6   6   6       18.28      133.72     15.06 o
  -5   6   6        8.95        7.40      2.60 o
  -4   6   6        0.10       -0.59      2.20 o
  -3   6   6      114.78      116.63      7.65 o
  -2   6   6        1.22        0.30      0.99 o
  -1   6   6      168.35      180.57     10.29 o
   0   6   6      193.34      177.46     12.80 o
   1   6   6       56.85       68.06      8.74 o
   2   6   6      110.54      108.99     11.71 o
   3   6   6        2.18       40.68      7.73 o
   4   6   6        0.79        2.06      2.28 o
   5   6   6        1.82        0.23      2.25 o
   6   6   6        6.11       15.96      5.49 o
   7   6   6        0.09        4.30      2.88 o
   8   6   6        0.50        1.50      1.40 o
 -13   7   6        4.27        4.17      2.29 o
 -12   7   6        4.09        9.73      5.26 o
 -11   7   6        0.58        0.59      1.29 o
 -10   7   6       57.65       45.31      9.80 o
  -9   7   6        4.30        9.10      4.85 o
  -8   7   6      393.43      375.98     26.37 o
  -7   7   6      175.92      176.46     17.51 o
  -6   7   6       53.09       52.12      9.52 o
  -5   7   6        3.67        7.04      2.26 o
  -4   7   6      195.20      172.73     16.73 o
  -3   7   6        4.17        5.35      1.81 o
  -2   7   6        6.60        6.24      2.04 o
  -1   7   6        0.65        1.03      1.63 o
   0   7   6        0.98        4.24      2.19 o
   1   7   6        5.35        3.34      2.19 o
   2   7   6      391.79      419.77     23.06 o
   3   7   6       25.22       22.61      5.92 o
   4   7   6       73.30       69.64     10.18 o
   5   7   6       19.34       28.06      6.89 o
   6   7   6       17.28       16.25      5.47 o
   7   7   6        0.00        2.49      2.58 o
   8   7   6        2.05        1.77      2.60 o
 -12   8   6        8.24        5.69      4.53 o
 -11   8   6        4.65        8.12      3.81 o
 -10   8   6        1.10        1.02      2.57 o
  -9   8   6        4.37        8.87      4.66 o
  -8   8   6       15.92       22.22      6.68 o
  -7   8   6       32.01       38.86      8.69 o
  -6   8   6       51.12       39.63      8.34 o
  -5   8   6       12.92        6.74      2.45 o
  -4   8   6        0.67       -2.64      3.00 o
  -3   8   6       19.21       13.79      2.71 o
  -2   8   6       52.99       43.37      5.46 o
  -1   8   6        0.08        1.44      1.08 o
   0   8   6       41.17       48.36      7.22 o
   1   8   6       79.67       70.59      9.35 o
   2   8   6       40.03       30.94      6.32 o
   3   8   6        1.15       -2.91      3.28 o
   4   8   6      154.89      174.10     16.71 o
   5   8   6        1.56        1.70      2.41 o
   6   8   6        0.48       -2.03      2.88 o
   7   8   6        1.39        1.22      2.24 o
 -12   9   6        1.56        3.11      3.75 o
 -11   9   6        4.15       16.19      6.57 o
 -10   9   6        0.67       -2.32      3.26 o
  -9   9   6       18.38       54.75     11.18 o
  -8   9   6       89.35       83.23     13.18 o
  -7   9   6      101.46       87.48     13.29 o
  -6   9   6        0.05       64.83     11.60 o
  -5   9   6        1.13       -2.63      1.39 o
  -4   9   6        4.97        0.09      3.02 o
  -3   9   6       20.62       32.70      4.31 o
  -2   9   6        7.42        5.42      1.80 o
  -1   9   6       59.29       69.51      6.79 o
   0   9   6       22.08       59.23      6.66 o
   1   9   6        2.72        8.76      3.51 o
   2   9   6      127.91      123.96     12.89 o
   3   9   6       72.83       99.53     12.17 o
   4   9   6       25.17       23.56      6.33 o
   5   9   6        6.03        6.16      4.17 o
   6   9   6        1.39        0.68      2.06 o
   7   9   6        0.17        0.39      1.91 o
 -11  10   6       19.83       11.68      5.28 o
 -10  10   6       11.61       16.40      6.44 o
  -9  10   6       10.69       13.00      5.82 o
  -8  10   6        2.91       11.01      5.32 o
  -7  10   6       23.32       21.43      7.29 o
  -6  10   6       42.48       21.20      7.16 o
  -5  10   6        3.10        1.68      2.55 o
  -4  10   6        3.75       -0.38      1.53 o
  -3  10   6       48.49       33.61      8.60 o
  -2  10   6        0.28        0.40      0.85 o
  -1  10   6       16.01       12.63      3.00 o
   0  10   6       44.30       38.52      6.27 o
   1  10   6        3.74        2.94      1.80 o
   2  10   6        0.84        0.80      1.95 o
   3  10   6        5.55        2.62      2.44 o
   4  10   6       12.00        6.46      3.80 o
   5  10   6        0.00       -1.63      2.81 o
   6  10   6        1.33        0.98      1.23 o
 -10  11   6        8.23        7.68      4.76 o
  -9  11   6        3.56        2.77      4.10 o
  -8  11   6      111.00       97.39     15.33 o
  -7  11   6       46.25       50.27     10.82 o
  -6  11   6        9.58        7.94      4.84 o
  -5  11   6        0.70       -2.62      2.49 o
  -4  11   6       11.07       10.18      5.56 o
  -3  11   6        4.65        0.93      2.05 o
  -2  11   6        0.14       -0.76      2.83 o
  -1  11   6       20.62       20.84      3.86 o
   0  11   6        0.04        1.23      3.60 o
   1  11   6        0.38       -0.31      0.97 o
   2  11   6        4.21        8.74      3.73 o
   3  11   6        0.17        0.43      0.86 o
   4  11   6       17.02       19.06      5.70 o
   5  11   6       15.47       15.46      5.63 o
  -9  12   6        9.81       37.77     10.02 o
  -8  12   6       41.66       34.32      9.67 o
  -7  12   6       97.68       98.42     15.58 o
  -6  12   6       43.45       45.98     10.54 o
  -5  12   6        1.95       -5.25      3.71 o
  -4  12   6        2.98        1.18      2.42 o
  -3  12   6        0.57        1.54      1.68 o
  -2  12   6       22.91       18.85      6.95 o
  -1  12   6       13.65       14.29      6.19 o
   0  12   6        0.00        1.35      1.75 o
   1  12   6        0.17        2.28      1.81 o
   2  12   6       36.91       35.20      7.47 o
   3  12   6       69.89       84.94     11.87 o
   4  12   6       10.58       13.33      5.22 o
  -8  13   6        8.88        9.28      5.40 o
  -7  13   6        0.22        3.84      4.59 o
  -6  13   6        9.36       11.40      5.78 o
  -5  13   6        6.52        4.76      2.77 o
  -4  13   6        8.85        1.71      1.88 o
  -3  13   6       15.79       19.55      7.23 o
  -2  13   6        0.26        8.43      5.99 o
  -1  13   6       13.60        9.32      5.38 o
   0  13   6        5.08        0.68      2.27 o
   1  13   6        2.99        0.50      2.52 o
   2  13   6        1.57        3.54      2.98 o
   3  13   6        0.69        0.35      1.42 o
  -5  14   6        0.66       -1.60      2.40 o
  -4  14   6        0.29       -1.22      3.04 o
  -3  14   6        0.04        0.52      2.48 o
  -2  14   6        8.58       12.08      6.29 o
  -1  14   6       25.04       15.47      6.89 o
   0  14   6        0.96        5.29      4.67 o
   1  14   6        6.74       11.22      6.54 o
 -14   1   7       28.54       36.65      6.89 o
 -13   1   7        1.03       -1.35      1.75 o
 -12   1   7        3.51        3.50      1.40 o
 -11   1   7       75.22       69.98      5.66 o
 -10   1   7        1.59        5.40      1.28 o
  -9   1   7       15.42       16.25      2.09 o
  -8   1   7        0.18       -0.30      0.59 o
  -7   1   7       34.60       41.39      3.14 o
  -6   1   7      431.55      432.82      9.80 o
  -5   1   7      510.49      535.21     10.63 o
  -4   1   7       12.29       10.92      1.47 o
  -3   1   7      189.80      176.32      6.01 o
  -2   1   7        2.60        1.26      0.91 o
  -1   1   7        5.72        4.74      1.56 o
   0   1   7       24.50       21.46      2.53 o
   1   1   7       48.53       52.92      4.01 o
   2   1   7       23.80       24.08      2.48 o
   3   1   7       69.56       75.81      4.37 o
   4   1   7       33.99       25.96      3.09 o
   5   1   7       27.48       25.20      3.11 o
   6   1   7        1.36       -0.38      1.32 o
   7   1   7        2.37        0.54      1.28 o
   8   1   7        0.31        0.03      1.08 o
 -14   2   7        0.25        1.15      1.62 o
 -13   2   7        0.29        4.27      2.93 o
 -12   2   7        2.98        6.19      1.81 o
 -11   2   7        1.04        1.76      1.41 o
 -10   2   7       49.33       46.35      4.66 o
  -9   2   7       21.00       17.13      2.60 o
  -8   2   7      193.33      207.98      7.95 o
  -7   2   7        0.91        0.05      0.89 o
  -6   2   7      178.77      169.41      5.40 o
  -5   2   7       57.67       65.57      4.12 o
  -4   2   7       29.65       27.62      2.56 o
  -3   2   7       26.99       20.00      2.13 o
  -2   2   7        7.18        3.92      0.96 o
  -1   2   7       13.01       15.37      2.56 o
   0   2   7       25.26       20.55      4.23 o
   1   2   7       13.74       12.70      2.35 o
   2   2   7      262.12      253.01     10.75 o
   3   2   7        0.00        0.06      0.71 o
   4   2   7       31.02       26.41      4.48 o
   5   2   7       23.72       18.84      2.72 o
   6   2   7        8.86        9.44      3.86 o
   7   2   7        0.06       -1.52      2.23 o
   8   2   7        0.60        0.93      1.23 o
 -13   3   7        0.11       -0.71      3.84 o
 -12   3   7        0.08       -0.05      1.00 o
 -11   3   7       51.69       54.95      5.17 o
 -10   3   7        1.69        2.83      1.21 o
  -9   3   7       35.20       40.17      4.49 o
  -8   3   7        0.52       -0.16      1.33 o
  -7   3   7       19.52       15.50      3.07 o
  -6   3   7       16.56       18.91      2.30 o
  -5   3   7        0.08        3.18      1.35 o
  -4   3   7       55.85       52.00      4.93 o
  -3   3   7       51.22       52.78      3.46 o
  -2   3   7        0.25        0.13      0.80 o
  -1   3   7       16.25       12.08      2.00 o
   0   3   7       45.90       42.65      7.08 o
   1   3   7        1.67       10.45      3.57 o
   2   3   7        0.02        5.35      3.29 o
   3   3   7        2.72        3.09      4.18 o
   4   3   7        1.38        3.76      1.36 o
   5   3   7        0.11        1.25      1.04 o
   6   3   7        0.15       -0.02      0.79 o
   7   3   7        1.32        2.65      1.76 o
   8   3   7        0.37        0.99      1.13 o
 -13   4   7        6.05        3.69      1.72 o
 -12   4   7       10.35       10.57      2.07 o
 -11   4   7        2.04        2.23      1.51 o
 -10   4   7       31.97       29.86      5.08 o
  -9   4   7      238.64      242.96     13.65 o
  -8   4   7       34.93       30.01      4.55 o
  -7   4   7       12.64       13.79      2.92 o
  -6   4   7       14.77       15.08      2.89 o
  -5   4   7      208.61      204.04     10.10 o
  -4   4   7       74.25       85.86      6.32 o
  -3   4   7       91.38      108.65      6.27 o
  -2   4   7        3.42        3.81      1.30 o
  -1   4   7        1.20        1.86      0.50 o
   0   4   7      101.18      116.63     11.88 o
   1   4   7      542.44      463.68     24.94 o
   2   4   7       81.04       79.26     10.70 o
   3   4   7       46.27       40.12      7.87 o
   4   4   7       34.41       32.23      7.43 o
   5   4   7       57.06       47.50      6.53 o
   6   4   7        2.37        0.82      1.99 o
   7   4   7        1.58        2.68      4.50 o
   8   4   7        0.93        1.19      1.62 o
 -13   5   7        7.20       -0.72      1.76 o
 -12   5   7       11.93       10.96      2.44 o
 -11   5   7       35.73       24.60      4.84 o
 -10   5   7       68.29       73.22      7.92 o
  -9   5   7      555.35      544.57     20.57 o
  -8   5   7      124.40      121.06      9.44 o
  -7   5   7       11.44        9.67      2.46 o
  -6   5   7      219.04      215.26     11.02 o
  -5   5   7        9.92       12.41      2.38 o
  -4   5   7       23.30       28.07      3.95 o
  -3   5   7       34.19       43.04      3.72 o
  -2   5   7        9.79       13.73      2.99 o
  -1   5   7       28.05       24.05      3.97 o
   0   5   7      227.66      221.78     16.50 o
   1   5   7      410.16      396.97     22.73 o
   2   5   7       42.69       27.91      6.38 o
   3   5   7        2.00       -1.93      2.61 o
   4   5   7        2.87        5.08      3.03 o
   5   5   7        1.08        0.08      2.27 o
   6   5   7        0.50        3.84      3.47 o
   7   5   7        0.07        1.86      2.20 o
 -13   6   7        8.01        4.78      2.95 o
 -12   6   7       18.42        7.71      4.00 o
 -11   6   7        0.10       -0.30      2.32 o
 -10   6   7       53.02       65.35     11.82 o
  -9   6   7      112.42       87.68     13.07 o
  -8   6   7      126.02      113.33     14.29 o
  -7   6   7      201.24      226.70     19.69 o
  -6   6   7      120.60      122.61     14.26 o
  -5   6   7      105.89      100.15     12.76 o
  -4   6   7       63.03       66.53     10.39 o
  -3   6   7        4.02        2.52      1.75 o
  -2   6   7       65.65       81.31      7.22 o
  -1   6   7        5.18        3.67      2.17 o
   0   6   7       15.06       14.85      4.12 o
   1   6   7      107.44      141.37     13.63 o
   2   6   7        1.88       -1.21      1.69 o
   3   6   7        4.38        2.30      2.12 o
   4   6   7        1.62        5.98      3.33 o
   5   6   7       25.45       35.22      8.25 o
   6   6   7       31.42       50.87     10.16 o
   7   6   7        0.59        1.47      2.29 o
 -12   7   7       11.35        9.83      5.25 o
 -11   7   7        6.34        7.02      3.94 o
 -10   7   7       15.09       10.20      4.63 o
  -9   7   7        3.05        1.12      2.09 o
  -8   7   7       31.15       33.27      8.51 o
  -7   7   7        3.18      117.10     15.20 o
  -6   7   7        9.13        8.52      4.29 o
  -5   7   7        7.22       10.47      4.33 o
  -4   7   7       41.31       49.40      9.23 o
  -3   7   7        3.41        5.84      1.92 o
  -2   7   7       94.53       86.63      7.64 o
  -1   7   7       49.83       54.03      6.21 o
   0   7   7        9.58       18.68      4.77 o
   1   7   7        7.85        6.37      3.08 o
   2   7   7       20.89       28.06      6.54 o
   3   7   7        2.22        2.21      2.64 o
   4   7   7        2.26        5.44      3.61 o
   5   7   7        1.90        7.60      3.96 o
   6   7   7        0.45       -3.47      2.95 o
 -12   8   7       40.81       49.94     11.54 o
 -11   8   7        6.40       11.19      4.83 o
 -10   8   7        0.97        4.11      4.15 o
  -9   8   7       68.60       74.10     12.54 o
  -8   8   7       11.85       13.54      5.62 o
  -7   8   7       69.35       75.98     12.43 o
  -6   8   7        0.85       -2.34      2.09 o
  -5   8   7       72.81       78.92     12.18 o
  -4   8   7        2.76       13.33      5.47 o
  -3   8   7       29.69       38.29      4.93 o
  -2   8   7       32.17       28.06      4.34 o
  -1   8   7        7.93       10.26      3.11 o
   0   8   7        6.85        8.80      3.67 o
   1   8   7        0.24        0.80      1.40 o
   2   8   7        6.60        4.98      3.06 o
   3   8   7       12.65       15.89      5.48 o
   4   8   7        0.88        5.07      1.76 o
   5   8   7       27.23       31.70      8.24 o
   6   8   7        8.93       13.66      5.28 o
 -11   9   7        4.02       -4.02      3.45 o
 -10   9   7        2.88       -0.60      2.85 o
  -9   9   7        0.94       -1.49      2.45 o
  -8   9   7       34.55       37.54      9.45 o
  -7   9   7       17.06       17.40      6.15 o
  -6   9   7        6.18        9.32      4.47 o
  -5   9   7        0.04       -4.37      3.84 o
  -4   9   7        3.47        6.50      3.56 o
  -3   9   7       15.83       14.81      3.03 o
  -2   9   7       52.23       51.83      6.06 o
  -1   9   7       15.22       12.79      2.96 o
   0   9   7        3.28        2.00      1.40 o
   1   9   7       40.16       34.65      7.08 o
   2   9   7        9.87       10.62      4.29 o
   3   9   7        0.07        2.54      3.90 o
   4   9   7        4.77        2.02      2.39 o
   5   9   7        0.95       -2.66      3.00 o
 -10  10   7        4.23        6.29      3.99 o
  -9  10   7       54.88       54.72     11.46 o
  -8  10   7      141.70      108.89     15.79 o
  -7  10   7       18.06       13.82      5.91 o
  -6  10   7        9.97       16.22      6.13 o
  -5  10   7        0.24       -1.30      2.17 o
  -4  10   7        2.30        0.49      1.38 o
  -3  10   7       68.21       69.00     12.53 o
  -2  10   7        0.04        0.29      1.19 o
  -1  10   7       10.30        8.08      2.66 o
   0  10   7       10.21       11.41      3.08 o
   1  10   7       27.16       34.89      7.06 o
   2  10   7        6.35       10.48      4.33 o
   3  10   7        0.15       -1.45      1.30 o
   4  10   7        0.04       -0.78      1.37 o
  -9  11   7       53.65       52.51     11.53 o
  -8  11   7       46.83       53.11     11.65 o
  -7  11   7       17.71       18.02      7.06 o
  -6  11   7        1.62       10.22      5.22 o
  -5  11   7        0.10       -8.27      4.51 o
  -4  11   7        2.52       -6.25      4.02 o
  -3  11   7       17.66       11.31      5.67 o
  -2  11   7       28.67       22.88      8.05 o
  -1  11   7        2.79        7.98      3.34 o
   0  11   7        2.46        0.65      1.27 o
   1  11   7        7.30       11.71      3.51 o
   2  11   7       63.76       76.40     11.17 o
   3  11   7       34.92       31.73      7.44 o
  -8  12   7       12.57       17.01      7.13 o
  -7  12   7        0.00        3.09      3.96 o
  -6  12   7       26.81       34.24      9.09 o
  -5  12   7        4.68       -0.97      2.33 o
  -4  12   7        0.03        0.92      2.67 o
  -3  12   7        2.15        0.44      1.49 o
  -2  12   7        3.44       -0.68      2.29 o
  -1  12   7        0.05       -0.67      2.27 o
   0  12   7        3.96        0.20      2.00 o
   1  12   7       50.13       63.98      8.15 o
   2  12   7       37.71       31.62      7.30 o
  -6  13   7       12.09       13.74      6.82 o
  -5  13   7        9.73       14.33      6.19 o
  -4  13   7        0.00        1.46      2.32 o
  -3  13   7        3.77       11.35      5.55 o
  -2  13   7        0.68        3.01      4.31 o
  -1  13   7       13.33       17.67      7.83 o
   0  13   7        0.25        1.34      3.53 o
 -13   0   8        0.90       -0.68      1.88 o
 -12   0   8        2.22       13.11      3.14 o
 -11   0   8       17.52       17.68      5.58 o
 -10   0   8        9.68       13.81      3.06 o
  -9   0   8        6.85        6.94      2.51 o
  -8   0   8       58.01       60.55      5.77 o
  -7   0   8       39.91       32.85      4.13 o
  -6   0   8       25.23       32.86      4.71 o
  -5   0   8       17.04       13.62      2.50 o
  -4   0   8        3.74        8.46      2.77 o
  -3   0   8       37.56       39.12      4.36 o
  -2   0   8       72.73       71.23      5.88 o
  -1   0   8       85.69       99.29      9.63 o
   0   0   8        4.82        3.32      1.52 o
   1   0   8       14.32       13.36      2.64 o
   2   0   8        5.53        2.06      2.24 o
   3   0   8       14.17       16.33      3.02 o
   4   0   8       26.10       62.96     13.21 o
   5   0   8        0.05       -0.98      1.69 o
   6   0   8        5.21        4.58      3.49 o
   7   0   8        2.23        8.79      5.07 o
 -13   1   8        0.00       -0.22      0.76 o
 -12   1   8       30.74       37.81      4.58 o
 -11   1   8       60.79       62.12      5.64 o
 -10   1   8      171.49      167.80      6.77 o
  -9   1   8       44.90       44.68      3.67 o
  -8   1   8        0.01        0.11      0.61 o
  -7   1   8       32.78       28.14      2.69 o
  -6   1   8       43.31       38.47      3.07 o
  -5   1   8        5.56        1.94      1.15 o
  -4   1   8        3.60        2.40      0.92 o
  -3   1   8        0.09        0.08      0.51 o
  -2   1   8        0.08       -0.54      0.77 o
  -1   1   8       29.81       27.11      2.92 o
   0   1   8      365.83      390.18     11.69 o
   1   1   8      214.87      189.13     10.89 o
   2   1   8       16.09       17.20      2.20 o
   3   1   8       39.79       39.85      3.39 o
   4   1   8       18.32       13.94      3.43 o
   5   1   8        0.00        0.21      1.04 o
   6   1   8        0.59       -0.19      1.57 o
   7   1   8        1.00       -0.82      1.54 o
 -13   2   8        0.15        1.35      1.18 o
 -12   2   8       13.02       16.70      3.53 o
 -11   2   8      282.53      299.11     11.02 o
 -10   2   8      194.50      192.28      9.69 o
  -9   2   8       65.39       66.88      5.48 o
  -8   2   8       37.43       42.54      4.35 o
  -7   2   8      141.14      140.63      6.29 o
  -6   2   8        8.99        8.39      1.30 o
  -5   2   8       37.15       43.27      3.11 o
  -4   2   8       69.65       70.57      4.33 o
  -3   2   8        9.18        9.00      1.36 o
  -2   2   8       20.40       19.69      2.04 o
  -1   2   8      266.51      271.82      8.91 o
   0   2   8      123.71      121.56      6.50 o
   1   2   8       62.98       68.01      4.86 o
   2   2   8        8.46        8.43      2.36 o
   3   2   8        0.04       -1.83      0.92 o
   4   2   8        5.95        4.38      1.60 o
   5   2   8        0.29        0.68      1.13 o
   6   2   8        0.52        1.21      1.65 o
 -13   3   8        0.11        1.00      1.27 o
 -12   3   8       15.95       18.09      2.79 o
 -11   3   8       36.41       32.81      4.08 o
 -10   3   8       84.34       76.04      6.10 o
  -9   3   8        3.40        0.86      0.79 o
  -8   3   8       11.66        7.28      1.55 o
  -7   3   8      109.51      106.51      8.40 o
  -6   3   8       75.33       65.84      6.27 o
  -5   3   8        0.05        1.18      0.77 o
  -4   3   8       19.62       13.42      2.59 o
  -3   3   8       39.47       36.02      7.08 o
  -2   3   8        3.18        0.03      1.44 o
  -1   3   8        0.56        0.49      1.70 o
   0   3   8        8.58        9.68      3.80 o
   1   3   8        5.72        7.73      3.67 o
   2   3   8       14.61       10.46      2.62 o
   3   3   8        8.07        6.51      2.10 o
   4   3   8        2.35        3.16      1.66 o
   5   3   8       23.30       20.62      3.08 o
   6   3   8        0.00        1.36      2.03 o
 -13   4   8        7.35       12.05      3.65 o
 -12   4   8        9.09        6.74      2.03 o
 -11   4   8        0.71       -1.50      0.83 o
 -10   4   8        5.48        1.60      0.84 o
  -9   4   8        3.40        1.37      0.88 o
  -8   4   8       59.78       59.18      6.50 o
  -7   4   8      102.97      118.23      8.80 o
  -6   4   8        8.24        5.71      2.04 o
  -5   4   8        3.91        3.18      1.34 o
  -4   4   8        8.36       15.26      2.63 o
  -3   4   8       16.65       17.89      2.68 o
  -2   4   8       32.67       31.82      7.03 o
  -1   4   8        1.60        0.98      1.29 o
   0   4   8       49.40       63.15      9.53 o
   1   4   8       13.66       22.17      5.84 o
   2   4   8        3.05       -0.29      2.02 o
   3   4   8        3.43        9.02      4.63 o
   4   4   8       19.73       21.78      8.13 o
   5   4   8        0.51        4.62      2.03 o
   6   4   8        0.09        0.31      1.33 o
 -12   5   8        0.28        0.04      1.44 o
 -11   5   8       26.26       25.15      4.92 o
 -10   5   8       58.09       46.35      6.37 o
  -9   5   8        0.45        1.32      1.61 o
  -8   5   8        9.36       11.95      2.97 o
  -7   5   8      104.01      105.91      8.34 o
  -6   5   8        3.30        4.98      1.94 o
  -5   5   8        0.37        0.40      1.25 o
  -4   5   8        4.64       10.87      4.58 o
  -3   5   8       91.89       81.05     11.70 o
  -2   5   8       15.09       16.99      3.44 o
  -1   5   8       28.72       30.28      4.77 o
   0   5   8       56.52       50.74      8.48 o
   1   5   8       17.48        7.96      3.62 o
   2   5   8        2.70        2.98      2.58 o
   3   5   8       42.05       49.47      9.27 o
   4   5   8        2.24        0.06      1.77 o
   5   5   8       28.60       29.95      7.74 o
   6   5   8        1.90        1.96      2.94 o
 -12   6   8        3.75        6.92      4.22 o
 -11   6   8        0.42       -3.08      3.31 o
 -10   6   8        0.03        2.20      2.49 o
  -9   6   8        0.56        1.40      1.34 o
  -8   6   8       27.08       21.22      4.02 o
  -7   6   8        0.01        1.41      2.05 o
  -6   6   8        2.17        4.18      2.30 o
  -5   6   8       25.03       26.41      6.44 o
  -4   6   8       33.24       32.14      7.70 o
  -3   6   8       55.31       35.43      7.94 o
  -2   6   8        0.02        0.26      0.95 o
  -1   6   8       12.85       16.38      3.65 o
   0   6   8        1.88       -1.62      2.19 o
   1   6   8        4.29        5.92      3.09 o
   2   6   8        0.97        4.92      3.03 o
   3   6   8       10.56        9.94      4.17 o
   4   6   8        1.11        1.68      3.07 o
   5   6   8        0.15        5.55      3.55 o
 -11   7   8        2.08        9.84      4.80 o
 -10   7   8        0.06        0.78      1.70 o
  -9   7   8       28.11       32.71      8.16 o
  -8   7   8       27.85       22.76      6.98 o
  -7   7   8       35.58       36.99      9.13 o
  -6   7   8        0.74        2.36      2.42 o
  -5   7   8       13.54       13.08      5.02 o
  -4   7   8       32.97       31.16      7.65 o
  -3   7   8        3.37        3.17      3.63 o
  -2   7   8       13.84        7.46      2.51 o
  -1   7   8        1.82        3.73      1.98 o
   0   7   8        3.84        0.99      1.65 o
   1   7   8        0.11        0.68      1.13 o
   2   7   8        0.10        2.06      2.32 o
   3   7   8       29.92       32.46      7.74 o
   4   7   8        6.16        8.90      4.58 o
   5   7   8        8.67       10.58      5.04 o
 -11   8   8        9.98        7.40      5.07 o
 -10   8   8        0.79        6.08      5.37 o
  -9   8   8       18.37       22.23      6.96 o
  -8   8   8       35.99       82.41     13.36 o
  -7   8   8        3.44       10.98      5.06 o
  -6   8   8        1.87        3.95      3.81 o
  -5   8   8        2.99        3.04      1.73 o
  -4   8   8       11.15       10.32      4.97 o
  -3   8   8        5.38        4.10      2.39 o
  -2   8   8       14.55       16.11      3.73 o
  -1   8   8        7.67       10.55      2.54 o
   0   8   8        0.52        6.68      2.61 o
   1   8   8        8.04        8.77      3.86 o
   2   8   8        1.65        3.15      2.78 o
   3   8   8       16.52       17.20      5.54 o
   4   8   8        0.78       14.74      5.63 o
 -10   9   8        1.95        0.06      1.81 o
  -9   9   8        6.25       13.91      5.95 o
  -8   9   8       12.40        9.58      5.02 o
  -7   9   8        0.00        0.38      1.99 o
  -6   9   8        9.92        8.06      3.68 o
  -5   9   8        1.95        0.05      3.65 o
  -4   9   8       21.43       20.94      7.02 o
  -3   9   8        9.11        2.92      1.63 o
  -2   9   8       11.00        9.21      2.82 o
  -1   9   8        3.95        5.26      3.24 o
   0   9   8        0.79        1.40      1.16 o
   1   9   8       12.51        8.60      4.08 o
   2   9   8        0.00        0.05      1.52 o
   3   9   8       12.62       16.32      6.07 o
  -9  10   8       17.75       16.30      7.00 o
  -8  10   8        0.18        2.40      3.50 o
  -7  10   8        5.37        7.86      5.10 o
  -6  10   8        0.08        0.48      1.38 o
  -5  10   8        6.76        9.65      5.29 o
  -4  10   8        7.22        8.80      4.67 o
  -3  10   8       26.48       27.35      8.70 o
  -2  10   8       24.17       16.78      6.58 o
  -1  10   8        0.78        2.18      2.45 o
   0  10   8        0.28       -1.00      1.12 o
   1  10   8        3.33        4.92      3.09 o
   2  10   8        3.89        4.72      2.54 o
  -8  11   8        0.54       -0.15      2.29 o
  -7  11   8        1.28        2.52      3.87 o
  -6  11   8       14.06       16.98      6.82 o
  -5  11   8        4.86        1.87      1.50 o
  -4  11   8        0.15       -0.85      3.66 o
  -3  11   8        5.43       19.45      7.34 o
  -2  11   8        8.23        6.45      2.24 o
  -1  11   8        3.47        5.68      4.36 o
   0  11   8        1.88        2.46      1.57 o
   1  11   8       20.25       20.40      5.79 o
  -6  12   8       13.09       17.21      6.77 o
  -5  12   8        0.71        4.54      3.17 o
  -4  12   8        1.20        2.53      2.84 o
  -3  12   8        0.08        7.79      4.76 o
  -2  12   8        1.27        7.20      5.22 o
  -1  12   8        2.92       -1.02      2.58 o
 -12   1   9       10.45        8.65      3.14 o
 -11   1   9       46.49       55.39      4.57 o
 -10   1   9        2.55        2.38      2.02 o
  -9   1   9        2.48        2.73      0.98 o
  -8   1   9       11.28       14.79      2.19 o
  -7   1   9       45.16       45.34      4.24 o
  -6   1   9       28.16       25.93      3.15 o
  -5   1   9       24.97       27.19      4.00 o
  -4   1   9       32.60       28.66      3.29 o
  -3   1   9        2.40        2.17      1.59 o
  -2   1   9       26.23       21.64      2.84 o
  -1   1   9        1.08        0.63      0.83 o
   0   1   9        2.55        2.90      1.02 o
   1   1   9       19.54       20.39      2.94 o
   2   1   9        0.67        0.12      0.79 o
   3   1   9        8.02        7.53      1.79 o
   4   1   9        1.37       -0.45      1.01 o
   5   1   9        0.26        1.44      1.12 o
 -12   2   9      142.04      150.64      9.47 o
 -11   2   9      134.33      142.64      7.87 o
 -10   2   9       32.87       30.82      4.04 o
  -9   2   9        0.02        2.07      1.49 o
  -8   2   9        0.35       -0.44      0.53 o
  -7   2   9        2.28       -0.23      0.66 o
  -6   2   9        0.28        2.53      1.21 o
  -5   2   9       11.82       16.07      2.50 o
  -4   2   9       18.22       17.73      3.13 o
  -3   2   9       10.11       11.20      2.85 o
  -2   2   9      279.31      294.36     10.75 o
  -1   2   9      320.39      318.15     11.27 o
   0   2   9      110.56      108.98      6.64 o
   1   2   9        0.53        1.39      1.13 o
   2   2   9        4.75        6.43      2.10 o
   3   2   9        1.08       -0.33      1.34 o
   4   2   9        0.69        5.97      2.09 o
   5   2   9        0.80        4.58      2.69 o
 -12   3   9       27.34       32.70      3.96 o
 -11   3   9       46.23       39.39      4.74 o
 -10   3   9       18.86       15.91      3.07 o
  -9   3   9       23.14       26.69      3.73 o
  -8   3   9       82.02       81.67      6.25 o
  -7   3   9       30.48       31.39      3.80 o
  -6   3   9       35.49       48.95      4.57 o
  -5   3   9       24.81       30.25      3.49 o
  -4   3   9        0.23       -0.46      1.51 o
  -3   3   9        1.04       -0.81      1.90 o
  -2   3   9       69.66       74.15      7.12 o
  -1   3   9       28.58       26.65      4.38 o
   0   3   9        1.26        2.50      4.33 o
   1   3   9       40.47       42.31      5.36 o
   2   3   9       24.73       25.45      4.37 o
   3   3   9        9.92       10.28      2.72 o
   4   3   9        0.29       -0.42      1.24 o
   5   3   9        1.09        5.55      4.04 o
 -12   4   9        1.46       -0.76      1.17 o
 -11   4   9        0.33        0.55      1.34 o
 -10   4   9        0.00        0.52      1.03 o
  -9   4   9        2.33        1.26      0.75 o
  -8   4   9       20.90       18.80      5.88 o
  -7   4   9        3.28        4.84      1.72 o
  -6   4   9        5.62       15.65      5.45 o
  -5   4   9       93.41       81.06     11.37 o
  -4   4   9        0.09       -1.77      2.19 o
  -3   4   9       38.10       43.57      8.36 o
  -2   4   9       10.94        7.55      4.14 o
  -1   4   9       27.04       15.97      3.78 o
   0   4   9        9.50       16.34      5.32 o
   1   4   9        0.14       -0.46      1.73 o
   2   4   9        3.21        3.37      1.71 o
   3   4   9       16.18       11.53      2.95 o
   4   4   9        0.26        0.41      2.66 o
 -11   5   9        4.70        3.61      1.66 o
 -10   5   9        1.33        1.68      2.23 o
  -9   5   9        3.93        2.98      1.91 o
  -8   5   9       24.06       21.96      3.99 o
  -7   5   9        0.64        1.11      1.55 o
  -6   5   9       24.74       24.38      6.97 o
  -5   5   9        1.41       -1.44      2.29 o
  -4   5   9       28.81       25.57      6.59 o
  -3   5   9       26.89       21.98      6.80 o
  -2   5   9        1.00        4.06      3.14 o
  -1   5   9        0.22       -0.73      0.99 o
   0   5   9        4.22       10.26      4.32 o
   1   5   9       10.85       10.99      4.64 o
   2   5   9       35.23       22.97      7.06 o
   3   5   9        1.14       -2.24      2.45 o
   4   5   9        0.59       -2.54      2.34 o
 -11   6   9        0.17        4.76      3.32 o
 -10   6   9        0.03       -0.55      2.49 o
  -9   6   9        6.40        7.68      5.08 o
  -8   6   9       46.59       45.90      9.62 o
  -7   6   9        7.39        5.47      3.50 o
  -6   6   9       20.32       22.57      6.46 o
  -5   6   9        5.13        9.31      4.29 o
  -4   6   9        4.38        9.73      4.73 o
  -3   6   9        3.76        2.89      3.08 o
  -2   6   9       25.98       37.33      5.68 o
  -1   6   9        5.86        2.98      1.81 o
   0   6   9        7.20       11.75      4.80 o
   1   6   9        3.33        6.24      3.33 o
   2   6   9       18.91       15.71      5.48 o
   3   6   9        0.56        6.53      2.91 o
 -10   7   9        4.13        6.03      4.35 o
  -9   7   9       30.17       32.05      8.54 o
  -8   7   9        1.21        3.18      3.39 o
  -7   7   9        3.47        7.44      4.23 o
  -6   7   9       12.85       16.73      6.25 o
  -5   7   9        4.93        3.89      3.18 o
  -4   7   9       12.79        5.19      3.69 o
  -3   7   9        7.11        3.23      1.82 o
  -2   7   9        8.73        9.50      3.97 o
  -1   7   9        9.85       16.95      4.15 o
   0   7   9        1.77        3.63      2.15 o
   1   7   9        0.06       -2.61      2.29 o
   2   7   9        0.01        3.70      3.42 o
   3   7   9       12.39       16.53      5.44 o
  -9   8   9        0.19        3.80      3.15 o
  -8   8   9        0.57        2.93      4.01 o
  -7   8   9        5.13        9.11      5.03 o
  -6   8   9       24.82       28.11      8.34 o
  -5   8   9       13.87        7.82      3.81 o
  -4   8   9       50.40       43.78      9.97 o
  -3   8   9        9.81       10.30      4.25 o
  -2   8   9        5.63        8.63      2.74 o
  -1   8   9        2.47        1.35      1.65 o
   0   8   9        0.24        1.34      2.60 o
   1   8   9        3.60        0.74      1.53 o
   2   8   9       10.40        9.34      4.39 o
  -8   9   9        3.26        0.48      3.40 o
  -7   9   9       40.63       45.37     10.74 o
  -6   9   9        1.23        5.00      3.73 o
  -5   9   9        8.65        9.94      5.33 o
  -4   9   9        0.38       -3.46      3.36 o
  -3   9   9        2.89        8.96      5.06 o
  -2   9   9        2.13        3.08      2.19 o
  -1   9   9        1.80        1.75      1.09 o
   0   9   9        0.01        5.90      2.77 o
   1   9   9        0.34        3.56      1.78 o
  -7  10   9       15.46       16.62      6.53 o
  -6  10   9       18.35       39.55     10.10 o
  -5  10   9        5.73       12.12      5.76 o
  -4  10   9        0.00        9.01      5.34 o
  -3  10   9        3.24        0.28      2.56 o
  -2  10   9       14.51       21.99      7.95 o
  -1  10   9        0.33        1.76      3.13 o
 -11   0  10       36.08       37.36      6.24 o
 -10   0  10       24.79       37.27      6.46 o
  -9   0  10        1.37        0.96      0.92 o
  -8   0  10        2.38        4.82      2.31 o
  -7   0  10        0.20       -1.13      1.49 o
  -6   0  10        8.70        9.95      3.73 o
  -5   0  10        2.18       -1.30      2.13 o
  -4   0  10      105.35      144.73     13.41 o
  -3   0  10      126.48      136.69     13.05 o
  -2   0  10       91.74      105.11     11.29 o
  -1   0  10        6.62        4.56      2.64 o
   0   0  10       16.33       25.73      5.48 o
   1   0  10        0.52        2.10      1.92 o
   2   0  10        0.35        1.25      1.91 o
   3   0  10        5.79        7.01      2.50 o
 -11   1  10        3.87        6.53      1.85 o
 -10   1  10        1.68        4.15      1.54 o
  -9   1  10        2.10        0.55      1.13 o
  -8   1  10        2.52        2.20      1.01 o
  -7   1  10        1.90        2.51      1.43 o
  -6   1  10        8.29        3.55      1.78 o
  -5   1  10        7.24        8.14      2.26 o
  -4   1  10       10.90       22.49     14.65 o
  -3   1  10      100.11      103.75      7.95 o
  -2   1  10      189.04      191.01     10.73 o
  -1   1  10       26.47       23.72      3.86 o
   0   1  10        0.58        0.27      0.78 o
   1   1  10        0.54       -0.59      0.63 o
   2   1  10        0.34        1.82      1.18 o
   3   1  10        0.36        0.20      3.09 o
 -11   2  10        1.01        0.91      1.68 o
 -10   2  10        2.22        4.51      1.99 o
  -9   2  10        0.92       -0.74      1.12 o
  -8   2  10        0.73        0.50      0.75 o
  -7   2  10        0.16        0.40      0.73 o
  -6   2  10        4.67        7.55      1.85 o
  -5   2  10       10.01       14.70      2.55 o
  -4   2  10       42.85       51.15      4.72 o
  -3   2  10       12.95       15.06      2.56 o
  -2   2  10        8.67       11.25      2.12 o
  -1   2  10        0.49       -0.35      0.81 o
   0   2  10        7.46        3.33      1.98 o
   1   2  10        0.11        0.11      1.14 o
   2   2  10        0.10        0.11      1.32 o
   3   2  10        2.15        0.08      1.04 o
 -11   3  10        0.23       -0.03      1.64 o
 -10   3  10        5.94       10.07      2.56 o
  -9   3  10        6.08        6.78      2.05 o
  -8   3  10        0.58        0.12      0.97 o
  -7   3  10        3.10        5.04      2.80 o
  -6   3  10        0.51        2.48      2.96 o
  -5   3  10        5.47        2.15      1.05 o
  -4   3  10       11.75       10.91      2.66 o
  -3   3  10        0.16       -0.96      5.27 o
  -2   3  10        4.72        1.33      1.56 o
  -1   3  10        5.36       10.31      2.69 o
   0   3  10        0.05        2.42      2.91 o
   1   3  10        2.64        0.34      2.26 o
   2   3  10        0.03       -0.77      1.19 o
 -10   4  10        0.00       -1.35      1.90 o
  -9   4  10        0.10       -0.25      1.47 o
  -8   4  10        7.96       11.25      3.04 o
  -7   4  10       12.35       14.98      3.52 o
  -6   4  10       51.77       54.93      6.57 o
  -5   4  10        3.73        3.65      1.95 o
  -4   4  10        1.09        3.71      3.35 o
  -3   4  10        3.19        0.10      1.78 o
  -2   4  10        7.49        6.05      2.11 o
  -1   4  10       17.92       17.36      3.88 o
   0   4  10        0.00       -2.61      1.60 o
   1   4  10       11.50       12.13      3.66 o
   2   4  10        8.08        5.30      2.16 o
 -10   5  10       14.42       14.25      3.61 o
  -9   5  10       15.80       12.87      3.40 o
  -8   5  10        9.16       11.41      5.25 o
  -7   5  10        5.44        5.61      3.47 o
  -6   5  10        0.24       -0.28      1.65 o
  -5   5  10       25.84       30.16      7.56 o
  -4   5  10        3.48        2.48      2.64 o
  -3   5  10       12.90       15.14      5.63 o
  -2   5  10        0.25        0.17      2.10 o
  -1   5  10        4.73        5.10      4.03 o
   0   5  10        4.43        1.83      2.51 o
   1   5  10        0.41       -1.07      1.19 o
   2   5  10        1.10       -0.97      0.73 o
  -9   6  10       43.16       40.95      9.70 o
  -8   6  10       19.72       13.92      4.91 o
  -7   6  10        4.87        3.57      1.93 o
  -6   6  10        6.67        4.54      2.61 o
  -5   6  10        5.30        6.15      3.37 o
  -4   6  10        0.03        1.75      2.41 o
  -3   6  10        4.86        0.50      1.21 o
  -2   6  10        0.31        1.78      3.41 o
  -1   6  10        4.50        1.02      1.80 o
   0   6  10        4.32       10.14      3.56 o
   1   6  10       10.08       14.81      5.98 o
  -8   7  10        0.01       -0.01      2.09 o
  -7   7  10        1.43        0.15      2.41 o
  -6   7  10       11.64       13.47      5.30 o
  -5   7  10        2.93       -0.32      2.87 o
  -4   7  10        2.94        8.59      4.32 o
  -3   7  10        2.92        7.14      4.22 o
  -2   7  10        2.70        0.14      2.10 o
  -1   7  10        0.03        1.21      1.91 o
   0   7  10        4.87        4.19      2.18 o
  -7   8  10       15.53        9.50      4.44 o
  -6   8  10        2.71       -3.49      4.31 o
  -5   8  10        1.20        3.42      4.19 o
  -4   8  10        0.20        3.74      4.02 o
  -3   8  10        2.58       -0.61      2.53 o
  -2   8  10        2.03       -0.01      2.27 o
  -1   8  10        1.11        1.11      1.81 o
  -9   1  11       12.54       11.65      2.89 o
  -8   1  11        3.89        7.53      2.33 o
  -7   1  11        7.47       10.64      2.78 o
  -6   1  11        0.12       -2.04      1.26 o
  -5   1  11        1.20        2.80      1.99 o
  -4   1  11       83.76       90.61      7.85 o
  -3   1  11       22.81       16.95      3.42 o
  -2   1  11        0.89        0.19      1.17 o
  -1   1  11        4.16        5.85      2.17 o
   0   1  11        8.64        9.67      2.54 o
  -9   2  11        1.00       -1.18      2.20 o
  -8   2  11        0.49       -2.35      1.89 o
  -7   2  11       29.12       32.45      4.78 o
  -6   2  11        9.43        8.24      2.59 o
  -5   2  11        0.01        2.08      1.74 o
  -4   2  11       33.87       30.51      4.62 o
  -3   2  11        0.89        1.21      1.53 o
  -2   2  11        4.28        3.46      1.91 o
  -1   2  11        2.22       -1.84      1.72 o
   0   2  11        0.31       -0.62      1.13 o
  -8   3  11        0.10       -1.73      2.56 o
  -7   3  11        0.42       -3.52      3.08 o
  -6   3  11        0.17        0.33      2.25 o
  -5   3  11        8.77        9.15      3.84 o
  -4   3  11        0.04        0.11      1.84 o
  -3   3  11        6.77        5.26      2.97 o
  -2   3  11        0.61       -0.07      1.32 o
  -1   3  11        3.30        2.14      1.18 o
  -8   4  11        5.57        3.25      2.79 o
  -7   4  11        0.33        2.11      1.58 o
  -6   4  11        0.03        0.49      1.60 o
  -5   4  11       11.62       18.95      5.48 o
  -4   4  11       19.43       21.14      5.73 o
  -3   4  11       63.21       65.13     10.32 o
  -2   4  11        1.61       -0.37      2.42 o
  -1   4  11        1.44       -1.78      1.58 o
  -7   5  11       11.22        9.46      3.31 o
  -6   5  11        8.31        5.16      1.78 o
  -5   5  11       16.83       17.27      3.94 o
  -4   5  11       10.12        8.09      5.43 o
  -3   5  11       10.33       11.58      3.08 o
  -2   5  11        0.32        0.75      3.32 o
 
